# Supplementary material for: Stylistic analysis of translated languages: A perturbation-based XAI deep learning framework
Source: PLoS One. 2026 Jul 7;21(7):e0352889. doi: 10.1371/journal.pone.0352889 (PMC13340771; doi:10.1371/journal.pone.0352889)
Supplement: S2 File — (XLSX) [file pone.0352889.s002.xlsx]

## Sheet: Sheet1
Trial record	speech	decision	after pertubation	cosine similarity	ori text	matched text	iter
tensor(42)	0	0	1	0.805113	thank you , mr . president . and allow me , also , to congratulate you on the assumption of the presidency . and i would also like to commend sierra leone for a successful presidency during the month of august . thanks to under - secretary - general dicarlo , director wosornu , <PERSON> <PERSON> <PERSON> <PERSON> <PERSON> , and ms . <PERSON> for your briefings during what is the first meeting in …	thank you , foreign secretary lammy . thank you for your remarks , and for bringing us together today . i welcome ministers participating in this important meeting today . and i thank special coordinator wennesland for his briefing . colleagues , i wo n’t mince words : the situation in <LOC> <LOC> <LOC> requires an urgent diplomatic solution . for more than a year , we have seen devastating – dev…	33
tensor(58)	0	0	1	0.719577	thank you , madam president . and thank you , special representative simão , for your very informative briefing and the work that you continue to do in the region . colleagues , over the past year , we have seen the minusma drawdown , the ending of the mali sanctions regime , the dissolution of the g5 <PERSON> , and the end of its reporting . at this moment , in which opportunities to discuss <GP…	thank you , mr . president . and thank you , high representative borrell , for your briefing and participation today . mr . president . <GPE> <GPE> <GPE> is grateful for the <PERSON> ’s contributions to international peace and security , including through partnership and cooperation with <ORG> <ORG> <ORG> . the <PERSON> has proven a reliable partner with the <ORG> in responding to threats to inte…	20
tensor(553)	1	1	0	0.812539	president , <GPE> voted in favor of the draft resolution on the situation of el fasher that was just adopted by the council . the recent escalation of the situation in <GPE> <GPE> and other locations has resulted in hundreds of thousands of civilians being caught between crossfire . the development on the ground is unsettling and has attracted heightened international attention . allowing the fig…	madam president , i thank algeria for the initiative to convene this meeting and thank usg martin griffiths for his briefing.more than three months have passed since the outbreak of this round of the <NORP> - palestinian conflict . the flames of war are still raging , and the humanitarian disaster is still intensifying . in the face of repeated violations of international law and international hu…	47
tensor(750)	1	1	0	0.633575	president , i thank under - secretary - general rosemary dicarlo , professor <PERSON> <PERSON> , and mr . <PERSON> <PERSON> for their briefings . the <ORG> stream gas pipelines are major transboundary infrastructure and energy transportation arteries . the sabotage of the pipeline in september last year had a major negative impact on the global energy market and the ecological environment . it al…	thank you , mr . president . and thank you , special representative simão and mr . <PERSON> , for your very informative briefings . <GPE> <GPE> <GPE> remains gravely concerned by democratic backsliding across the region and strongly supports unowas and its instrumental role in preventing and mitigating conflict , addressing election - related crises , and promoting inclusive dialogue processes in…	66
tensor(125)	0	0	1	0.787652	thank you , madam president . let me begin by offering my condolences to the many , many people impacted by the terrible earthquake in <GPE> . our thoughts are with those who have lost loved ones , who are injured , and whose homes and businesses have been destroyed . i also want to thank representative gamba for your insightful remarks , and for your tireless efforts to address the critical issu…	madam president , i thank algeria for the initiative to convene this meeting and thank usg martin griffiths for his briefing.more than three months have passed since the outbreak of this round of the <NORP> - palestinian conflict . the flames of war are still raging , and the humanitarian disaster is still intensifying . in the face of repeated violations of international law and international hu…	32
tensor(424)	0	1	0	0.704165	thank you , ambassador , and thank you to <GPE> for convening this important discussion today . i would also like to thank our distinguished briefers for your insightful contributions . regional organizations prevent , de - escalate , and mitigate crises and conflicts . and in <LOC> , <ORG> <ORG> <ORG> and the subsidiary regional economic communities are particularly well - positioned to detect ,…	thank you , mr . president . and thank you , assistant secretary - general <PERSON> <PERSON> , <ORG> <ORG> <ORG> advisor juma , and especially , dr . <PERSON> <PERSON> for your powerful and poignant briefings on the dire situation <GPE> faces today . let us also take a moment to acknowledge the presence in the room of the representative of <GPE> , as well as so many representatives of member stat…	11
tensor(773)	1	1	0	0.679002	mr . president , i thank deputy special representative giovanie biha and president <PERSON> <PERSON> touray for their briefings . in recent times , <GPE> <GPE> and the sahel has made a series of important achievements in maintaining common security , restoring economic and social development , and strengthening solidarity and cooperation in the face of the complex and severe international and reg…	mr . president , i thank mozambique for holding this important meeting and welcome his excellency president filipe nyusi to preside over the session . i also wish to thank special adviser <PERSON> <PERSON> , envoy <PERSON> <PERSON> and high representative <PERSON> <PERSON> chambas for their <ORG> is a rising continent , a fertile land of hope brimming with vigor and vitality . <NORP> countries an…	41
tensor(605)	1	1	0	0.814316	mr . president , i thank the representatives of ocha , fao , and wfp for their briefings . i welcome the presence of the representative of <GPE> to today ’s meeting.as the briefers have noted , amid the ongoing conflict in <GPE> , the humanitarian situation in the country continues to worsen with 18 million people suffering from hunger and many parts of the country facing pronounced food insecuri…	madam president , i thank algeria for the initiative to convene this meeting and thank usg martin griffiths for his briefing.more than three months have passed since the outbreak of this round of the <NORP> - palestinian conflict . the flames of war are still raging , and the humanitarian disaster is still intensifying . in the face of repeated violations of international law and international hu…	35
tensor(278)	0	0	1	0.81141	thank you very much , madam president . and thank you , special envoy pedersen and ms . <PERSON> for your informative briefings . i ’d also like to appreciate and thank ms . <PERSON> for her sobering update about the needs on the ground . we are grateful for all you do alongside so many humanitarian workers to assist the <NORP> people in their time of need . recent public attention has focused on…	<ORG> <ORG> <ORG> , thank you for convening us and secretary - general guterres , thank you for your briefing today . in november , i visited <ORG> <ORG> and i saw the <ORG> and humanitarian partners ’ lifesaving work in action . subsequent to that visit , <GPE> <GPE> <GPE> facilitated an extended humanitarian pause , during which hostages were reunited with their loved ones and more aid got into…	33
tensor(247)	0	0	1	0.809845	thank you , madam president . and thank you , special envoy pedersen and mr . <PERSON> , for your briefings today . over the past month , this council has met several times on this issue . and we have done so because the humanitarian needs in <GPE> are so great , because the stakes are so high . as we all know , the penholders , <GPE> and <GPE> , made every effort to reach a compromise resolution…	madam president , i thank algeria for the initiative to convene this meeting and thank usg martin griffiths for his briefing.more than three months have passed since the outbreak of this round of the <NORP> - palestinian conflict . the flames of war are still raging , and the humanitarian disaster is still intensifying . in the face of repeated violations of international law and international hu…	32
tensor(494)	1	1	0	0.810729	president , i congratulate <GPE> on assuming the presidency of the security council for this month and thank slovenia for its work as the president last month . i thank <GPE> for requesting this emergency meeting . i also thank secretary - general guterres for his briefing . i would like to reiterate <GPE> ’s resolute support for the secretary - general ’s work , and we oppose <GPE> ’s groundless…	<ORG> <ORG> <ORG> , thank you for convening us and secretary - general guterres , thank you for your briefing today . in november , i visited <ORG> <ORG> and i saw the <ORG> and humanitarian partners ’ lifesaving work in action . subsequent to that visit , <GPE> <GPE> <GPE> facilitated an extended humanitarian pause , during which hostages were reunited with their loved ones and more aid got into…	26
tensor(700)	1	1	0	0.738692	madam president , i thank special representative carlos ruiz massieu for his briefing and welcome foreign minister <PERSON> <PERSON> of <GPE> to today ’s meeting . i also listened attentively to the statement by the representative of civil society . thanks to the tireless efforts of the government and people of <GPE> , the final peace agreement has been implemented and the vision of total peace h…	president , i thank special coordinator tor wennesland for the briefing . over the past 13 months , the conflict in <GPE> and the situation in <LOC> <LOC> <LOC> have continued to take the most prominent place on the security council 's agenda . we considered the issue frequently , yet the situation continued to worsen . we adopted resolutions requesting an immediate ceasefire , yet a ceasefire re…	28
tensor(352)	0	0	1	0.757694	thank you , mr . president . president gatti santana and prosecutor brammertz , thank you very much for this briefing on the ongoing work of the irm to bring perpetrators to justice for atrocities committed in <GPE> and the former <GPE> . first , my delegation wants to thank president gatti santana for her leadership in her first six months as the president of the mechanism . we appreciate her co…	mr . president , i would like to begin by expressing my deep condolences on the tragic death of foreign minister <PERSON> <PERSON> <PERSON> <PERSON> . during his lifetime , foreign minister <PERSON> <PERSON> <PERSON> actively campaigned for the promotion of peace and security in <LOC> , making valuable contributions to the maintenance of world peace . his tragic passing is a great loss to the peo…	18
tensor(479)	1	1	0	0.740161	president , <GPE> welcomes the council 's unanimous adoption of resolution 2752 renewing the sanctions regime on <GPE> for one year . i thank ecuador and the us for their work as penholders . i also wish to take this opportunity to commend guyana for its hard work as chair of the sanctions committee and to acknowledge the work done by the committee and its panel of experts.in the past year , in o…	thank you , mr . president . and thank you , high representative borrell , for your briefing and participation today . mr . president . <GPE> <GPE> <GPE> is grateful for the <PERSON> ’s contributions to international peace and security , including through partnership and cooperation with <ORG> <ORG> <ORG> . the <PERSON> has proven a reliable partner with the <ORG> in responding to threats to inte…	27
tensor(133)	0	0	1	0.670154	thank you , madam president . let me start by welcoming you here to the council today and thank <GPE> for convening this important meeting . thank you , secretary - general , for your statement . and i ’d like to thank the two briefers for their briefings , and as well for your recommendations . around 60 years ago , president <PERSON> <PERSON> <PERSON> visited <ORG> <ORG> in <GPE> , <GPE> <GPE> …	thank you mr . president and i thank , the secretary - general and ambassador zlauvinen for your briefings and for your steadfast commitment to furthering multilateral diplomacy . colleagues , we live in a world where our greatest challenges are shared , and global challenges require global solutions . that is what makes multilateral institutions , such as <ORG> <ORG> <ORG> , so valuable . the <O…	21
tensor(456)	1	1	0	0.807794	president , <GPE> is very disappointed with the result of today ’s vote . <GPE> , <GPE> , and other e10 members of the council demonstrated maximum sincerity and constructiveness during the consultation of the draft resolution . the <GPE> single use of veto has shattered the gazan people ’s hope for survival and pushed them further into darkness and desperation . during the council ’s debate on m…	mr . president , the latest escalation of conflicts between <GPE> and <GPE> has caused massive civilian casualties and humanitarian disasters , with its spillover effects impacting regional peace and stability . <GPE> is deeply concerned about this . we condemn all acts that harm civilians and oppose all acts that violate international law . we support the security council in playing a responsibl…	47
tensor(569)	1	1	0	0.741672	i thank director <PERSON> <PERSON> and ms . <PERSON> <PERSON> for their briefings.as the ukraine crisis grinds on , recently , there has been some escalation of ground clashes , and horrific attacks occur from time to time , resulting in huge casualties and grave humanitarian impacts . <GPE> is deeply concerned about this . in view of the prolonged fight in <GPE> and the increasingly dire humanit…	president , i thank special coordinator tor wennesland for the briefing . over the past 13 months , the conflict in <GPE> and the situation in <LOC> <LOC> <LOC> have continued to take the most prominent place on the security council 's agenda . we considered the issue frequently , yet the situation continued to worsen . we adopted resolutions requesting an immediate ceasefire , yet a ceasefire re…	43
tensor(95)	0	0	1	0.812613	thank you , mr . president . and thank you to special coordinator wennesland and director wosornu for your briefings today . colleagues , <GPE> <GPE> <GPE> ’ commitment to <GPE> ’s security is ironclad . and i want to repeat : ironclad . we want to see hamas defeated , sinwar and other hamas leaders brought to justice , and the hostages released . we have been very clear that we oppose hamas ’ co…	<ORG> <ORG> <ORG> , thank you for convening us and secretary - general guterres , thank you for your briefing today . in november , i visited <ORG> <ORG> and i saw the <ORG> and humanitarian partners ’ lifesaving work in action . subsequent to that visit , <GPE> <GPE> <GPE> facilitated an extended humanitarian pause , during which hostages were reunited with their loved ones and more aid got into…	20
tensor(391)	0	0	1	0.731685	thank you , mr . president . thank you also , assistant - secretary - general <PERSON> , for your briefing . and i welcome the participation of the permanent representatives of <GPE> and republic of <GPE> to our meeting today . in just nine days , the dprk has launched eight ballistic missiles , all clear violations of multiple security council resolutions . earlier this week , the dprk launched …	president , i thank special coordinator tor wennesland for the briefing . over the past 13 months , the conflict in <GPE> and the situation in <LOC> <LOC> <LOC> have continued to take the most prominent place on the security council 's agenda . we considered the issue frequently , yet the situation continued to worsen . we adopted resolutions requesting an immediate ceasefire , yet a ceasefire re…	25
tensor(513)	1	1	0	0.663182	president , i thank sierra leone for the initiative of organizing this signature event on the theme of conflict prevention . i thank foreign minister musa <PERSON> <PERSON> for presiding over this meeting . i thank assistant secretary - general <PERSON> <PERSON> , commissioner <PERSON> <PERSON> , and the briefer from the civil society for their briefing . the international situation is now underg…	mr . president , i thank special representative abdou abarry for his briefing . in light of the secretary - general ’s report . i would like to emphasize the following points . first , regional countries have made enormous effort to maintain political stability and improve national governance . recently , cameroon has been actively implementing the outcomes of it national dialogue and promoting t…	61
tensor(515)	1	1	0	0.758365	president , i thank special representative <PERSON> <PERSON> , director <PERSON> <PERSON> , and major general <PERSON> <PERSON> <PERSON> for their briefings , and welcome the presence of the representative of <LOC> <LOC> at today ’s meeting.at present , <LOC> <LOC> is at a critical stage in implementing the revitalized agreement and promoting political transition . the international community sho…	president , i wish to thank deputy special envoy najat rochdi and director <PERSON> <PERSON> for their briefings . over the past month , <GPE> has continued to carry out air strikes against <GPE> , causing heavy casualties . the actions by <GPE> gravely violate the sovereignty and territorial integrity of <GPE> . <GPE> expresses its strong condemnation . such actions must cease immediately . the …	40
tensor(863)	1	1	0	0.759104	mr . president , i thank you for presiding over the meeting today . and i thank special representative gamba and executive director <PERSON> for their briefings . i also listened with great attention to mr . <PERSON> ’s speech . based on his own experience , mr . <PERSON> gave us a thought - provoking account of the endless pain and wounds that armed conflict has inflicted on children . children …	madam president , i thank algeria for the initiative to convene this meeting and thank usg martin griffiths for his briefing.more than three months have passed since the outbreak of this round of the <NORP> - palestinian conflict . the flames of war are still raging , and the humanitarian disaster is still intensifying . in the face of repeated violations of international law and international hu…	26
tensor(283)	0	0	1	0.806372	thank you , madam president . thank you , special envoy <PERSON> , ms . <PERSON> , and ms . <PERSON> <PERSON> <PERSON> for your briefings . this is a hopeful moment for <GPE> . there continues to be a window of opportunity to achieve a more durable and lasting peace , built on the groundwork laid by the <ORG> - brokered truce and the intensive negotiations of the past year . we recognize the effo…	madam president , i thank algeria for the initiative to convene this meeting and thank usg martin griffiths for his briefing.more than three months have passed since the outbreak of this round of the <NORP> - palestinian conflict . the flames of war are still raging , and the humanitarian disaster is still intensifying . in the face of repeated violations of international law and international hu…	49
tensor(333)	0	0	1	0.679071	thank you , mr . president , and thank you , special representative of the secretary general la lime , for your briefing . <GPE> <GPE> <GPE> continues to work to address <GPE> ’s humanitarian crisis , as well as its insecurity and to support <NORP> - led efforts to facilitate the political conditions that would lead to free and fair elections . we would also like to thank ecuador for taking on th…	mr . president , i would like to begin by expressing my deep condolences on the tragic death of foreign minister <PERSON> <PERSON> <PERSON> <PERSON> . during his lifetime , foreign minister <PERSON> <PERSON> <PERSON> actively campaigned for the promotion of peace and security in <LOC> , making valuable contributions to the maintenance of world peace . his tragic passing is a great loss to the peo…	15
tensor(507)	1	1	0	0.788009	president , at the outset , i wish to congratulate slovenia on assuming the presidency of the council for the month of september . the <NORP> delegation assures you and your team of our full support for your work . i also register our appreciation for sierra leone ’s presidency during the month of august . i thank under - secretary - general rosemary dicarlo , director <PERSON> <PERSON> , and the…	madam president , i thank algeria for the initiative to convene this meeting and thank usg martin griffiths for his briefing.more than three months have passed since the outbreak of this round of the <NORP> - palestinian conflict . the flames of war are still raging , and the humanitarian disaster is still intensifying . in the face of repeated violations of international law and international hu…	33
tensor(678)	1	1	0	0.783109	mr . president , i thank special representative <PERSON> <PERSON> <PERSON> <PERSON> for her briefing , and thank the representative of the civil society for the statement . i welcome the representative of <GPE> at this meeting . last month , a devastating fire accident in nineveh governorate , <GPE> caused huge casualties . i would like to take this opportunity to convey to the representative of …	mr . president , the latest escalation of conflicts between <GPE> and <GPE> has caused massive civilian casualties and humanitarian disasters , with its spillover effects impacting regional peace and stability . <GPE> is deeply concerned about this . we condemn all acts that harm civilians and oppose all acts that violate international law . we support the security council in playing a responsibl…	98
tensor(739)	1	1	0	0.762521	mr . president , i thank special representative volker perthes for his briefing , and welcome the presence of the permanent representative of <GPE> at today ’s meeting . recently , progress has been made in the political situation in <GPE> . after the signing of the political framework agreement by the <NORP> parties last december , the final phase of the political process was launched this past …	madam president , i thank algeria for the initiative to convene this meeting and thank usg martin griffiths for his briefing.more than three months have passed since the outbreak of this round of the <NORP> - palestinian conflict . the flames of war are still raging , and the humanitarian disaster is still intensifying . in the face of repeated violations of international law and international hu…	5
tensor(421)	0	0	1	0.760035	thank you , mr . president , for hosting this meeting , and thanks to under - secretary - general <PERSON> , cted acting executive director <PERSON> , and mr . <PERSON> for your briefings . <GPE> <GPE> <GPE> also thanks secretary - general guterres for the combined efforts of the <ORG> system and other international organizations that contributed to his useful report and to this briefing . isis a…	president , i thank senior coordinator sigrid kaag and executive director <PERSON> <PERSON> <PERSON> for their briefings . <GPE> commend the senior coordinator and humanitarian agencies for their efforts to expand humanitarian deliveries to <GPE> since over the past nine months . we support ms . <PERSON> ’s continued reporting to the security council . as we have heard from the briefers , despite…	83
tensor(869)	1	1	0	0.749958	mr . president , <ORG> <ORG> <ORG> <ORG> sanctions on the drc are designed to curb the violent activities of armed groups . regretfully , 18 years after its initial implementation , armed groups in the eastern drc remain rampant , while the drc government 's security capacity has been constrained . the drc government has repeatedly requested the council to lift the arms embargo on the country . l…	thank you very much , mr . president . we thank malta for organizing this timely meeting on cooperation between <ORG> <ORG> <ORG> and <ORG> <ORG> <ORG> . and high representative borrell , thank you for your informative briefing today . on behalf of <GPE> <GPE> <GPE> , i want to express my deep appreciation for <ORG> <ORG> <ORG> ’s invaluable contributions to international peace and security acros…	57
tensor(209)	0	0	1	0.808701	thank you , mr . president . and thank you , special coordinator wennesland and under - secretary - general griffiths , for your sobering briefings . colleagues , president biden just spoke to these issues in <GPE> . and he has made clear , <GPE> <GPE> <GPE> is outraged and saddened by the explosion at the <ORG> <ORG> <ORG> hospital in <GPE> . we mourn this terrible loss of life . we mourn all th…	<ORG> <ORG> <ORG> , thank you for convening us and secretary - general guterres , thank you for your briefing today . in november , i visited <ORG> <ORG> and i saw the <ORG> and humanitarian partners ’ lifesaving work in action . subsequent to that visit , <GPE> <GPE> <GPE> facilitated an extended humanitarian pause , during which hostages were reunited with their loved ones and more aid got into…	76
tensor(335)	0	0	1	0.808533	thank you , special envoy <PERSON> and under - secretary - general griffiths for your briefings and your continued efforts to lay the foundation for a comprehensive peace process that will improve the lives of the <NORP> people . while <GPE> <GPE> <GPE> remains concerned about the situation in <GPE> , it is important to take stock of the progress that has been made . a year ago , fighting was rag…	<ORG> <ORG> <ORG> , thank you for convening us and secretary - general guterres , thank you for your briefing today . in november , i visited <ORG> <ORG> and i saw the <ORG> and humanitarian partners ’ lifesaving work in action . subsequent to that visit , <GPE> <GPE> <GPE> facilitated an extended humanitarian pause , during which hostages were reunited with their loved ones and more aid got into…	2
tensor(778)	1	1	0	0.7252	madam president , atmis , since its deployment , has actively performed its duties and responsibilities , and made important contributions to the maintenance of security and stability in <GPE> . <GPE> commends this . at present , the security situation in <GPE> remains dire , with frequent terrorist attacks and worsening humanitarian situation . <ORG> <ORG> <ORG> peace and security council made a…	thank you , mr . president . and thank you , high representative borrell , for your briefing and participation today . mr . president . <GPE> <GPE> <GPE> is grateful for the <PERSON> ’s contributions to international peace and security , including through partnership and cooperation with <ORG> <ORG> <ORG> . the <PERSON> has proven a reliable partner with the <ORG> in responding to threats to inte…	85
tensor(411)	0	1	0	0.784128	thank you , mr . president . thank you , under - secretary - general dicarlo , for your update on the current situation in <GPE> . thank you also , ambassador kamboj , for your briefing . <GPE> <GPE> <GPE> welcomes your leadership of the 1970 <ORG> <ORG> <ORG> . the violence that erupted in <GPE> saturday and sunday is the outcome of <GPE> ’s political leaders ’ abject failure to place the common…	madam president , i thank algeria for the initiative to convene this meeting and thank usg martin griffiths for his briefing.more than three months have passed since the outbreak of this round of the <NORP> - palestinian conflict . the flames of war are still raging , and the humanitarian disaster is still intensifying . in the face of repeated violations of international law and international hu…	49
tensor(612)	1	1	0	0.744458	mr . president , first of all , i would like to thank assistant secretary - general <PERSON> <PERSON> and ms . <PERSON> <PERSON> for their briefings . as the ukraine crisis drags on , aggravated attacks and civilian casualties continue to occur , and the humanitarian situation keeps worsening . today 's briefings once again demonstrate the cruelty of the war and the severity of the situation . <G…	president , i thank special coordinator tor wennesland for the briefing . over the past 13 months , the conflict in <GPE> and the situation in <LOC> <LOC> <LOC> have continued to take the most prominent place on the security council 's agenda . we considered the issue frequently , yet the situation continued to worsen . we adopted resolutions requesting an immediate ceasefire , yet a ceasefire re…	43
tensor(811)	1	1	0	0.769312	mr . president.last monday , the security council discussed the situation of <GPE> in this chamber . council members expressed their deep concerns over the severe political , security and humanitarian crisis in <GPE> , and stressed the need for a political solution to relieve people 's suffering . the council unanimously called for robust actions to crack down on gangs in haiti.just now , the sec…	president , i thank senior coordinator sigrid kaag and executive director <PERSON> <PERSON> <PERSON> for their briefings . <GPE> commend the senior coordinator and humanitarian agencies for their efforts to expand humanitarian deliveries to <GPE> since over the past nine months . we support ms . <PERSON> ’s continued reporting to the security council . as we have heard from the briefers , despite…	1
tensor(115)	0	0	1	0.641226	thank you , mr . president . i would like to thank malta for organizing this meeting , and i ’m grateful to our briefers for their enlightening presentations . i ’d also like to welcome the ambassador of <GPE> to his first council meeting – it ’s mine as well . during the summit for democracy last month , president biden shared his view that , through the full and equal participation of all our c…	madam president , i thank special representative <PERSON> <PERSON> for his briefing . i welcome the presence of permanent representative of <LOC> <LOC> at today ’s meeting . i have also listened attentively to the statement made by ms . <PERSON> riziq . the political transition in <LOC> <LOC> has entered a new and important stage . last month , the signatories to the revitalized agreement agreed …	75
tensor(415)	0	0	1	0.744707	thank you , mr . president . and thank you secretary - general guterres and under - secretary - general dicarlo for your briefings . i would also like to congratulate ukrainians on their independence day and thank president zelenskyy for participating in this meeting today . president <PERSON> , <GPE> <GPE> <GPE> stands with you and the people of ukraine today and every day . and every <NORP> bom…	president , i thank special coordinator tor wennesland for the briefing . over the past 13 months , the conflict in <GPE> and the situation in <LOC> <LOC> <LOC> have continued to take the most prominent place on the security council 's agenda . we considered the issue frequently , yet the situation continued to worsen . we adopted resolutions requesting an immediate ceasefire , yet a ceasefire re…	78
tensor(10)	0	0	1	0.776572	thank you , mr . president . and thank you assistant secretary - general pobee for sharing unisfa ’s progress on mandate implementation and your updates on abyei . we also thank unisfa personnel who are actively working to advance peace and security in the abyei every day even amidst ongoing challenges stemming from the sudan crisis and the political uncertainty in <LOC> <LOC> . i also welcome th…	madam president , i thank algeria for the initiative to convene this meeting and thank usg martin griffiths for his briefing.more than three months have passed since the outbreak of this round of the <NORP> - palestinian conflict . the flames of war are still raging , and the humanitarian disaster is still intensifying . in the face of repeated violations of international law and international hu…	30
tensor(109)	0	0	1	0.730362	thank you , madam president . and thank you , srsg salvador , unodc executive director waly , and unicef executive director <PERSON> , for your briefings today , and for all the work you and your teams are doing – often in challenging , even dangerous conditions – to foster a more secure <GPE> . i also welcome the representative of <GPE> and the foreign minister of the <NORP> republic to this mee…	thank you very much , mr . president . we thank malta for organizing this timely meeting on cooperation between <ORG> <ORG> <ORG> and <ORG> <ORG> <ORG> . and high representative borrell , thank you for your informative briefing today . on behalf of <GPE> <GPE> <GPE> , i want to express my deep appreciation for <ORG> <ORG> <ORG> ’s invaluable contributions to international peace and security acros…	19
tensor(339)	0	0	1	0.745604	thank you , mr . president . thank you , deputy special representative biha and president touray for your briefings ; your work and your insights are particularly valuable and important to us during this perilous time for the region . let me begin , as others have , by noting we are approaching the expiration of unowas ’s mandate ; we strongly support its renewal before the end of this month and …	thank you , mr . president . and thank you , high representative borrell , for your briefing and participation today . mr . president . <GPE> <GPE> <GPE> is grateful for the <PERSON> ’s contributions to international peace and security , including through partnership and cooperation with <ORG> <ORG> <ORG> . the <PERSON> has proven a reliable partner with the <ORG> in responding to threats to inte…	23
tensor(657)	1	1	0	0.811472	dear colleagues , i would like to thank director - general tedros adhanom ghebreyesus and director general <PERSON> <PERSON> for their briefings.the current round of <NORP> - israeli conflict has been going on for 35 days , and the situation continues to deteriorate . when tens of thousands of people , including more than 4,000 children , have lost their lives , when more than 1.6 million people …	<ORG> <ORG> <ORG> , thank you for convening us and secretary - general guterres , thank you for your briefing today . in november , i visited <ORG> <ORG> and i saw the <ORG> and humanitarian partners ’ lifesaving work in action . subsequent to that visit , <GPE> <GPE> <GPE> facilitated an extended humanitarian pause , during which hostages were reunited with their loved ones and more aid got into…	33
tensor(489)	1	1	0	0.81168	president , i thank deputy special representative stephanie koury and ambassador <PERSON> <PERSON> , chair of <ORG> <ORG> <ORG> <ORG> , for their briefings . i have also listened carefully to the statement by ms . <PERSON> bugaighis . i welcome the presence of the permanent representative of <GPE> at today ’s meeting . in the context of the recent developments in <GPE> , i would like to make the …	mr . president , the latest escalation of conflicts between <GPE> and <GPE> has caused massive civilian casualties and humanitarian disasters , with its spillover effects impacting regional peace and stability . <GPE> is deeply concerned about this . we condemn all acts that harm civilians and oppose all acts that violate international law . we support the security council in playing a responsibl…	93
tensor(670)	1	1	0	0.809539	mr . <PERSON> , the evening before yesterday at this chamber , i gave a comprehensive account of <GPE> 's views on the current situation . and i will further elaborate on this at the following emergency briefing . so here i wish to focus my remarks on the result of today 's vote on the draft resolution proposed by <GPE> . we feel shocked and disappointed that the draft resolution failed to be ado…	mr . president , the latest escalation of conflicts between <GPE> and <GPE> has caused massive civilian casualties and humanitarian disasters , with its spillover effects impacting regional peace and stability . <GPE> is deeply concerned about this . we condemn all acts that harm civilians and oppose all acts that violate international law . we support the security council in playing a responsibl…	57
tensor(684)	1	1	0	0.762901	madam president , <GPE> has elaborated on its position on the question of ukraine many times before at security council . we have always stressed that the sovereignty and territorial integrity of all countries should be safeguarded , the purposes and principles of <ORG> charter should be observed , the legitimate security concerns of all parties should be taken seriously , and all efforts conduci…	president , i thank special coordinator tor wennesland for the briefing . over the past 13 months , the conflict in <GPE> and the situation in <LOC> <LOC> <LOC> have continued to take the most prominent place on the security council 's agenda . we considered the issue frequently , yet the situation continued to worsen . we adopted resolutions requesting an immediate ceasefire , yet a ceasefire re…	24
tensor(694)	1	1	0	0.728373	mr . president , i thank usg jean - perrie <PERSON> and the force commanders of the three missions for their briefings . we conveyed our condolences on the demise earlier today of a unifil ghanaian peacekeeper in the line of duty . protection of civilians or poc is one of the important mandates of <ORG> peacekeeping operations . for decades , thousands of peacekeepers have built and shored up lin…	thank you , mr . president . and thank you , high representative borrell , for your briefing and participation today . mr . president . <GPE> <GPE> <GPE> is grateful for the <PERSON> ’s contributions to international peace and security , including through partnership and cooperation with <ORG> <ORG> <ORG> . the <PERSON> has proven a reliable partner with the <ORG> in responding to threats to inte…	71
tensor(156)	0	1	0	0.757891	thank you , madam president . thank you , special representative ziadeh , for your briefing . and i ’d like to acknowledge president <GPE> and prime minister <PERSON> . <GPE> <GPE> <GPE> remains committed to peace and stability in the western balkans , including through our support for the nato kosovo force ’s peacekeeping mission , in line with its <ORG> mandate . it is our goal , alongside <NOR…	president , i thank special coordinator tor wennesland for the briefing . over the past 13 months , the conflict in <GPE> and the situation in <LOC> <LOC> <LOC> have continued to take the most prominent place on the security council 's agenda . we considered the issue frequently , yet the situation continued to worsen . we adopted resolutions requesting an immediate ceasefire , yet a ceasefire re…	13
tensor(439)	0	0	1	0.736433	thank you , mr . president . thank you , under - secretary - general dicarlo , for your compelling , if ultimately heartbreaking briefing . i thank president zelenskyy for addressing the security council again today . we were honored by his presence here , but i think we ’re all horrified by the circumstances under which we meet . and we express our deepest condolences to him and the people of uk…	president , i thank special coordinator tor wennesland for the briefing . over the past 13 months , the conflict in <GPE> and the situation in <LOC> <LOC> <LOC> have continued to take the most prominent place on the security council 's agenda . we considered the issue frequently , yet the situation continued to worsen . we adopted resolutions requesting an immediate ceasefire , yet a ceasefire re…	46
tensor(379)	0	0	1	0.748896	thank you , mr . president . firstly , i would like to thank the <NORP> government and people , the <ORG> verification mission in <GPE> , <ORG> <ORG> <ORG> peacebuilding commission , and members of civil society who have dedicated time and effort to work toward the full implementation of the peace accord . <GPE> <GPE> <GPE> has been proud to be a partner to <GPE> and its people throughout the pea…	president , i thank special coordinator tor wennesland for the briefing . over the past 13 months , the conflict in <GPE> and the situation in <LOC> <LOC> <LOC> have continued to take the most prominent place on the security council 's agenda . we considered the issue frequently , yet the situation continued to worsen . we adopted resolutions requesting an immediate ceasefire , yet a ceasefire re…	76
tensor(728)	1	1	0	0.747124	mr . president , to begin with , i wish to thank high representative <PERSON> <PERSON> for her briefing . nuclear weapons are the sword of damocles hanging over our heads . <GPE> ’s position on the issue of nuclear weapons has been clear and consistent . since its first day in possession of nuclear weapons , <GPE> has firmly committed to a defensive nuclear strategy , and honored the pledge to no…	president , i thank acting under - secretary - general <PERSON> <PERSON> for her briefing . the continued fighting in <GPE> has resulted in an increasingly dire humanitarian situation and the constant risks of spillover effects . the prolonged conflict has brought significant sufferings to civilians on both sides and given rise to a serious humanitarian crisis . the continuation of war will only …	5
tensor(398)	0	0	1	0.791599	thank you , madam president . i do n’t want to get into a back - and - forth but let me just say the following . it would seem that our <NORP> colleagues are determined , perhaps even desperate , to demonstrate that the <GPE> <GPE> is as violent , and duplicitous , and manipulative as they are behaving in <GPE> , for example . and you will never succeed . thank you .	mr . president , the latest escalation of conflicts between <GPE> and <GPE> has caused massive civilian casualties and humanitarian disasters , with its spillover effects impacting regional peace and stability . <GPE> is deeply concerned about this . we condemn all acts that harm civilians and oppose all acts that violate international law . we support the security council in playing a responsibl…	9
tensor(472)	1	1	0	0.747931	president , i welcome the presence of foreign minister <PERSON> <PERSON> murillo at today 's meeting . <GPE> welcomes the council 's unanimous adoption of resolution 2754 extending the mandate of the unvmc for one year . this once again reflects the firm confidence and strong support of the council and that of the international community for the peace process in <GPE> . the resolution urges all <…	president , i thank special coordinator tor wennesland for the briefing . over the past 13 months , the conflict in <GPE> and the situation in <LOC> <LOC> <LOC> have continued to take the most prominent place on the security council 's agenda . we considered the issue frequently , yet the situation continued to worsen . we adopted resolutions requesting an immediate ceasefire , yet a ceasefire re…	91
tensor(86)	0	0	1	0.746332	thank you , mr . president . and thank you assistant secretary - general musuya , for your briefing . we also welcome the representatives of <GPE> , <GPE> , <GPE> , <GPE> , romania , and the head of the <PERSON> delegation to this meeting . mr . president . on may 10 , the russian federation launched an offensive against the kharkiv region of <GPE> . the world witnessed the havoc and destruction …	president , i thank special coordinator tor wennesland for the briefing . over the past 13 months , the conflict in <GPE> and the situation in <LOC> <LOC> <LOC> have continued to take the most prominent place on the security council 's agenda . we considered the issue frequently , yet the situation continued to worsen . we adopted resolutions requesting an immediate ceasefire , yet a ceasefire re…	99
tensor(647)	1	1	0	0.816124	mr . president , i thank secretary - general guterres for his crucial briefing a moment ago . in his letter to the council president on december 6 , the <ORG> invoked article 99 of the <ORG> charter and brought to the attention of the security council the situation in <GPE> , which may aggravate existing threats to international peace and security . the <ORG> has just once again raised a sobering…	mr . president , the latest escalation of conflicts between <GPE> and <GPE> has caused massive civilian casualties and humanitarian disasters , with its spillover effects impacting regional peace and stability . <GPE> is deeply concerned about this . we condemn all acts that harm civilians and oppose all acts that violate international law . we support the security council in playing a responsibl…	35
tensor(362)	0	0	1	0.670149	thank you , mr . president . and thank you to ambassadors heimerback , kamboj , and de la fuente for your briefings and leadership in drawing attention to these pressing and vitally important issues that demand action . the 1267 , 1373 , and 1540 committees play important and complementary roles in assessing and countering terrorist threats and support for terrorism . given the diverse , global t…	mr . president , i thank mozambique for holding this important meeting and welcome his excellency president filipe nyusi to preside over the session . i also wish to thank special adviser <PERSON> <PERSON> , envoy <PERSON> <PERSON> and high representative <PERSON> <PERSON> chambas for their <ORG> is a rising continent , a fertile land of hope brimming with vigor and vitality . <NORP> countries an…	48
tensor(826)	1	1	0	0.74744	mr . president , i thank special representative bintou keita and ambassador <PERSON> <PERSON> <PERSON> for their briefings . i also listened carefully to mr . <PERSON> ’s statement . i welcome the presence of the permanent representatives of the drc , <GPE> , and burundi at today 's meeting . the recent period witnessed continued turmoil and escalating violence in eastern drc , ensnaring innocent…	thank you , mr . president . and thank you , high representative borrell , for your briefing and participation today . mr . president . <GPE> <GPE> <GPE> is grateful for the <PERSON> ’s contributions to international peace and security , including through partnership and cooperation with <ORG> <ORG> <ORG> . the <PERSON> has proven a reliable partner with the <ORG> in responding to threats to inte…	11
tensor(576)	1	1	0	0.810992	president , i thank special envoy geir pedersen and director ramesh <ORG> for their briefings . i have listened carefully to the statement by ms . <PERSON> <PERSON> has been a firm supporter for a political solution to the <NORP> issue . the international community should continue to promote a <NORP> - led and <NORP> - owned political process . we welcome special envoy pedersen ’s extensive engag…	<ORG> <ORG> <ORG> , thank you for convening us and secretary - general guterres , thank you for your briefing today . in november , i visited <ORG> <ORG> and i saw the <ORG> and humanitarian partners ’ lifesaving work in action . subsequent to that visit , <GPE> <GPE> <GPE> facilitated an extended humanitarian pause , during which hostages were reunited with their loved ones and more aid got into…	11
tensor(483)	1	1	0	0.676517	president . i thank special representative valentine rugwabiza and chair of the pbc configuration car permanent representative omar hilale of <GPE> for their briefings . i also welcome the representative of the central african republic to today ’s meeting . at present , the political and peace process in the car is at a critical stage . in light of the secretary - general ’s report , i would like…	mr . president , i thank mozambique for holding this important meeting and welcome his excellency president filipe nyusi to preside over the session . i also wish to thank special adviser <PERSON> <PERSON> , envoy <PERSON> <PERSON> and high representative <PERSON> <PERSON> chambas for their <ORG> is a rising continent , a fertile land of hope brimming with vigor and vitality . <NORP> countries an…	78
tensor(5)	0	0	1	0.756928	thank you very much , foreign minister lammy for bringing us together , and chairing this important meeting . i thank under - secretary - general dicarlo for sharing the secretary - general ’s statement and sobering briefing . i welcome the participation of <GPE> ’s foreign minister in this meeting today . one thousand days ago , february 24 , 2022 , <GPE> launched its brutal and unprovoked full …	president , i thank special coordinator tor wennesland for the briefing . over the past 13 months , the conflict in <GPE> and the situation in <LOC> <LOC> <LOC> have continued to take the most prominent place on the security council 's agenda . we considered the issue frequently , yet the situation continued to worsen . we adopted resolutions requesting an immediate ceasefire , yet a ceasefire re…	44
tensor(319)	0	1	0	0.81204	thank you , madam president . and i also wish to thank under - secretary - general griffiths , and special envoy pedersen , and <PERSON> <PERSON> , for their briefings . we are now three weeks on from the deadly february 6 earthquakes that killed so many . we reiterate our support for the <ORG> ’s response to all who have been affected by this tragedy , and we have so far announced $ 185 million …	<ORG> <ORG> <ORG> , thank you for convening us and secretary - general guterres , thank you for your briefing today . in november , i visited <ORG> <ORG> and i saw the <ORG> and humanitarian partners ’ lifesaving work in action . subsequent to that visit , <GPE> <GPE> <GPE> facilitated an extended humanitarian pause , during which hostages were reunited with their loved ones and more aid got into…	8
tensor(103)	0	0	1	0.774704	thank you , mr . president . since this is the first meeting of the month , i ’d like thank malta for its well - run and efficient presidency , and to extend my well wishes to mozambique with the beginning of its presidency . i would also like to recognize the participation of the representatives of <GPE> and <LOC> <LOC> in today ’s meeting . secondly , thank you under - secretary - general <PERS…	madam president , i thank algeria for the initiative to convene this meeting and thank usg martin griffiths for his briefing.more than three months have passed since the outbreak of this round of the <NORP> - palestinian conflict . the flames of war are still raging , and the humanitarian disaster is still intensifying . in the face of repeated violations of international law and international hu…	62
tensor(847)	1	1	0	0.716285	i thank under - secretary - general dicarlo for her briefing . when the council last time considered the issue of the safety of <GPE> 's nuclear facilities , members expressed concerns about the safety of the zaporizhzhia nuclear power plant . it is disconcerting that the nuclear power plant is still under shelling in recent days . while the shelling has not yet posed an immediate threat to the s…	president , i thank special coordinator tor wennesland for the briefing . over the past 13 months , the conflict in <GPE> and the situation in <LOC> <LOC> <LOC> have continued to take the most prominent place on the security council 's agenda . we considered the issue frequently , yet the situation continued to worsen . we adopted resolutions requesting an immediate ceasefire , yet a ceasefire re…	71
tensor(844)	1	1	0	0.786725	i thank prosecutor <PERSON> <PERSON> for his briefing , and welcome the representative of <GPE> to the meeting.the overall security situation in <GPE> of <GPE> has witnessed frequent inter - communal conflicts . the government of <GPE> has taken active measures in response , and made a lot of efforts to this end . the international community should provide constructive support to the <NORP> gover…	mr . president , the latest escalation of conflicts between <GPE> and <GPE> has caused massive civilian casualties and humanitarian disasters , with its spillover effects impacting regional peace and stability . <GPE> is deeply concerned about this . we condemn all acts that harm civilians and oppose all acts that violate international law . we support the security council in playing a responsibl…	60
tensor(71)	0	0	1	0.809617	thank you , mr . president . and thank you , special coordinator wennesland , for your briefing today and for your latest report . the world ’s eyes are , rightfully , on <GPE> . but we can not ignore the situation in <GPE> <GPE> <GPE> . last year saw the highest number of <NORP> killed in <GPE> <GPE> <GPE> since the <ORG> began collecting data in 2005 . six months into 2024 , the number of <NORP…	<ORG> <ORG> <ORG> , thank you for convening us and secretary - general guterres , thank you for your briefing today . in november , i visited <ORG> <ORG> and i saw the <ORG> and humanitarian partners ’ lifesaving work in action . subsequent to that visit , <GPE> <GPE> <GPE> facilitated an extended humanitarian pause , during which hostages were reunited with their loved ones and more aid got into…	30
tensor(613)	1	1	0	0.810885	mr . president , <GPE> voted in favor of the draft resolution , which calls for a cessation of hostilities during the month of ramadan by parties to the conflict in <GPE> . it has been almost a year since the outbreak of the conflict in <GPE> . the conflict has caused the heavy civilian casualties , severe humanitarian crisis , and the widening spillover effects , all of which are very saddening …	<ORG> <ORG> <ORG> , thank you for convening us and secretary - general guterres , thank you for your briefing today . in november , i visited <ORG> <ORG> and i saw the <ORG> and humanitarian partners ’ lifesaving work in action . subsequent to that visit , <GPE> <GPE> <GPE> facilitated an extended humanitarian pause , during which hostages were reunited with their loved ones and more aid got into…	44
tensor(480)	1	1	0	0.799935	president , i thank special representative maría isabel salvador and executive director <PERSON> <PERSON> , and ms . <PERSON> auguste ducéna for their briefings . i welcome the presence of the foreign minister of the <NORP> republic and representatives from <GPE> and <GPE> to today 's meeting.over the past three months , the security council has unanimously adopted three resolutions extending the…	madam president , i thank algeria for the initiative to convene this meeting and thank usg martin griffiths for his briefing.more than three months have passed since the outbreak of this round of the <NORP> - palestinian conflict . the flames of war are still raging , and the humanitarian disaster is still intensifying . in the face of repeated violations of international law and international hu…	62
tensor(134)	0	0	1	0.74885	thank you , mr . president . let me start by thanking under - secretary - general dicarlo for briefing us on the current situation in <GPE> ’s temporarily occupied territories , and <GPE> , who called and is here for this critical meeting . i want to start by condemning <GPE> ’s devastating missile attacks on odesa today – attacks that left at least 14 people dead , and dozens more wounded . this…	president , i thank special coordinator tor wennesland for the briefing . over the past 13 months , the conflict in <GPE> and the situation in <LOC> <LOC> <LOC> have continued to take the most prominent place on the security council 's agenda . we considered the issue frequently , yet the situation continued to worsen . we adopted resolutions requesting an immediate ceasefire , yet a ceasefire re…	51
tensor(463)	1	1	0	0.809994	president , <GPE> voted in favor of the draft resolution that was just adopted as resolution 2758 . i would like to explain <GPE> 's positions as follows . first , at present , the peace process in <GPE> is at a standstill and the red sea situation remains tense . in this context , extending relevant sanctions measures against <GPE> by <ORG> <ORG> <ORG> one year is both necessary and appropriate …	mr . president , the latest escalation of conflicts between <GPE> and <GPE> has caused massive civilian casualties and humanitarian disasters , with its spillover effects impacting regional peace and stability . <GPE> is deeply concerned about this . we condemn all acts that harm civilians and oppose all acts that violate international law . we support the security council in playing a responsibl…	35
tensor(848)	1	1	0	0.631544	dear colleagues , the founding mission of <ORG> <ORG> <ORG> is to achieve common security for all , and the maintenance of international peace and security has been a regular agenda item here at the <ORG> . recent years however have witnessed increasing urgency in this regard and greater difficulties in solving the security dilemma . our world is far from peaceful due to a complex interplay of se…	thank you , mr . president . <GPE> <GPE> <GPE> welcomes the opportunity to come together to discuss this serious matter of international peace and security and multilateral cooperation – even if it was convened by a council member that has shown time and time again that it does n’t take this matter seriously . and in fact , as i listen to the <NORP> representative ’s statement , i thought i was i…	55
tensor(104)	0	0	1	0.752005	thank you , madam president . i want to begin by thanking assistant secretary - general jenča . i welcome the participation and briefing by high representative schmidt today on such short notice . i also welcome the participation of the representative of <GPE> <GPE> <GPE> today and note the participation of ms . <PERSON> in her personal capacity . today ’s meeting , called by <GPE> <GPE> <GPE> , …	president , i thank special coordinator tor wennesland for the briefing . over the past 13 months , the conflict in <GPE> and the situation in <LOC> <LOC> <LOC> have continued to take the most prominent place on the security council 's agenda . we considered the issue frequently , yet the situation continued to worsen . we adopted resolutions requesting an immediate ceasefire , yet a ceasefire re…	72
tensor(676)	1	1	0	0.710007	mr . president , i thank special representative parfait onanga - anyanga and ambassador <PERSON> <PERSON> mohammed for their briefings . i have listened carefully to the statement by mr . <PERSON> <PERSON> <PERSON> recent years , as a champion of multilateralism and solidarity among developing countries , <ORG> <ORG> <ORG> has been leading <NORP> countries forward along the path of development , …	mr . president , i thank mozambique for holding this important meeting and welcome his excellency president filipe nyusi to preside over the session . i also wish to thank special adviser <PERSON> <PERSON> , envoy <PERSON> <PERSON> and high representative <PERSON> <PERSON> chambas for their <ORG> is a rising continent , a fertile land of hope brimming with vigor and vitality . <NORP> countries an…	78
tensor(554)	1	1	0	0.820817	president , i thank special envoy <PERSON> <PERSON> and ms . <PERSON> wosornu for their briefings , and welcome the representative of <GPE> to this meeting . <GPE> has always stood for political and diplomatic means to resolve the question of <GPE> . we hope that the parties concerned will adhere to the overarching direction of political settlement , actively respond to the peace promotion effort…	mr . president , the latest escalation of conflicts between <GPE> and <GPE> has caused massive civilian casualties and humanitarian disasters , with its spillover effects impacting regional peace and stability . <GPE> is deeply concerned about this . we condemn all acts that harm civilians and oppose all acts that violate international law . we support the security council in playing a responsibl…	51
tensor(620)	1	1	0	0.807145	madam president , i thank the two briefers for their briefings . we were left appalled by mr . <PERSON> <PERSON> <PERSON> briefing . we hope the tragic picture in <GPE> that he painted for us can touch the conscience of a certain member of this council.the veto by <GPE> <GPE> <GPE> two days ago meant that the council missed yet another opportunity to push for a ceasefire in <GPE> . the continuati…	<ORG> <ORG> <ORG> , thank you for convening us and secretary - general guterres , thank you for your briefing today . in november , i visited <ORG> <ORG> and i saw the <ORG> and humanitarian partners ’ lifesaving work in action . subsequent to that visit , <GPE> <GPE> <GPE> facilitated an extended humanitarian pause , during which hostages were reunited with their loved ones and more aid got into…	69
tensor(835)	1	1	0	0.794839	madam president , i thank special representative volker perthes for his briefing , and welcome the permanent representative of <GPE> to today ’s meeting , i also listened carefully to the statement by mr . <PERSON> is now at a critical stage of political transition . while challenges and uncertainties remain , the relevant parties have stayed to the cause of dialogue and consultation in search fo…	madam president , i thank algeria for the initiative to convene this meeting and thank usg martin griffiths for his briefing.more than three months have passed since the outbreak of this round of the <NORP> - palestinian conflict . the flames of war are still raging , and the humanitarian disaster is still intensifying . in the face of repeated violations of international law and international hu…	40
tensor(850)	1	1	0	0.742734	colleagues , i thank director general <PERSON> for his briefing.china has been closely following the issue of the safety and security of nuclear facilities in <GPE> , and is deeply concerned by the recent shelling on the zaporizhzhia nuclear power plant . according to the information obtained by the iaea from <GPE> ’s nuclear regulator , the shelling did not pose an immediate threat to nuclear sa…	president , i thank special coordinator tor wennesland for the briefing . over the past 13 months , the conflict in <GPE> and the situation in <LOC> <LOC> <LOC> have continued to take the most prominent place on the security council 's agenda . we considered the issue frequently , yet the situation continued to worsen . we adopted resolutions requesting an immediate ceasefire , yet a ceasefire re…	53
tensor(293)	0	0	1	0.798861	thank you very , very much . i would like to thank everyone for participating in today ’s important discussion on the global issue of the abduction and deportation of children during situations of armed conflict . i also thank dr . heffes for sharing his expertise this morning . i also want to especially thank the briefers from <GPE> for your incredible determination and moving testimonies . the …	madam president , i thank algeria for the initiative to convene this meeting and thank usg martin griffiths for his briefing.more than three months have passed since the outbreak of this round of the <NORP> - palestinian conflict . the flames of war are still raging , and the humanitarian disaster is still intensifying . in the face of repeated violations of international law and international hu…	73
tensor(468)	1	0	1	0.786382	president , i thank you for convening today 's meeting , and i thank commissioner - general philippe lazzarini for the briefing.like other countries , <GPE> reiterates its firm support for <ORG> and expresses its serious concerns over and condemnation of <GPE> 's systematic steps to suppress unrwa , including the knesset 's adoption of the bills against the agency . relevant bills must be halted …	mr . president , the latest escalation of conflicts between <GPE> and <GPE> has caused massive civilian casualties and humanitarian disasters , with its spillover effects impacting regional peace and stability . <GPE> is deeply concerned about this . we condemn all acts that harm civilians and oppose all acts that violate international law . we support the security council in playing a responsibl…	34
tensor(659)	1	1	0	0.801423	i have listened carefully to the briefing by prosecutor <PERSON> <PERSON> . i welcome the permanent representative of <GPE> to today ’s meeting.with regard to the work of the international criminal court in <GPE> , <GPE> ’s position is consistent and clear . the cases currently being handled by the icc was submitted in 2011 . we hope that , in its specific work , the court will continue to strict…	madam president , i thank algeria for the initiative to convene this meeting and thank usg martin griffiths for his briefing.more than three months have passed since the outbreak of this round of the <NORP> - palestinian conflict . the flames of war are still raging , and the humanitarian disaster is still intensifying . in the face of repeated violations of international law and international hu…	39
tensor(400)	0	0	1	0.80523	thank you , ms . riziq and srsg haysom , for your comprehensive briefings on the situation in <LOC> <LOC> . <GPE> <GPE> <GPE> commends the work of unmiss leadership , the men and women of unmiss , and the troop- and police - contributing countries who play such a critical role in protecting civilians , and mitigating conflicts in many volatile areas . my remarks today will address three key theme…	madam president , i thank algeria for the initiative to convene this meeting and thank usg martin griffiths for his briefing.more than three months have passed since the outbreak of this round of the <NORP> - palestinian conflict . the flames of war are still raging , and the humanitarian disaster is still intensifying . in the face of repeated violations of international law and international hu…	54
tensor(11)	0	1	0	0.747877	thank you very much , madam president , and i apologize for taking the floor a second time , but i need to address a few points that have been raised here . first and foremost , just for those who may not be aware , the dprk is under sanctions by <ORG> <ORG> <ORG> <ORG> <ORG> – not <GPE> <GPE> <GPE> . as the dprk representative said here , “ this meeting of the council is illegal ” – the council …	president , i thank acting under - secretary - general <PERSON> <PERSON> for her briefing . the continued fighting in <GPE> has resulted in an increasingly dire humanitarian situation and the constant risks of spillover effects . the prolonged conflict has brought significant sufferings to civilians on both sides and given rise to a serious humanitarian crisis . the continuation of war will only …	76
tensor(838)	1	1	0	0.761502	mr . president.the unresolved ukraine crisis and the worsening humanitarian situation have inflicted a heavy toll on the ordinary people . it is worrying that the conflict shows no sign of ending yet . with a long winter approaching , <GPE> and neighboring countries are facing new challenges on an enormous scale . we must therefore step up our actions , make even greater efforts for peace , and g…	president , i thank special coordinator tor wennesland for the briefing . over the past 13 months , the conflict in <GPE> and the situation in <LOC> <LOC> <LOC> have continued to take the most prominent place on the security council 's agenda . we considered the issue frequently , yet the situation continued to worsen . we adopted resolutions requesting an immediate ceasefire , yet a ceasefire re…	50
tensor(829)	1	1	0	0.748117	mr . president , <GPE> has noted the latest changes in the situation in <GPE> , and has listened carefully to the views expressed by the parties in this regard . our position and proposition on how to view and handle the <GPE> issue is consistent and clear , that is the sovereignty and territorial integrity of all countries should be respected , the purposes and principles of the <ORG> charter sh…	president , i thank special coordinator tor wennesland for the briefing . over the past 13 months , the conflict in <GPE> and the situation in <LOC> <LOC> <LOC> have continued to take the most prominent place on the security council 's agenda . we considered the issue frequently , yet the situation continued to worsen . we adopted resolutions requesting an immediate ceasefire , yet a ceasefire re…	43
tensor(309)	0	0	1	0.808847	thank you , mr . president . thank you also , special coordinator wennesland , for your briefing . <GPE> <GPE> <GPE> remains deeply concerned by the sustained violence in <GPE> and <GPE> <GPE> <GPE> . twenty twenty - two was the deadliest year since the second intifada . and 2023 is on track to surpass this staggering level of violence . <GPE> <GPE> <GPE> is troubled by the escalation of violent …	mr . president , the latest escalation of conflicts between <GPE> and <GPE> has caused massive civilian casualties and humanitarian disasters , with its spillover effects impacting regional peace and stability . <GPE> is deeply concerned about this . we condemn all acts that harm civilians and oppose all acts that violate international law . we support the security council in playing a responsibl…	74
tensor(181)	0	0	1	0.738039	thank you , mr . president . and thank you srsg keita for your informative briefing today . i would also like to welcome the representatives of the drc and <GPE> at today ’s meeting . <PERSON> <PERSON> , <GPE> <GPE> <GPE> appreciates the dedication you , your team , and the drc government have shown in producing a plan for monusco ’s gradual and responsible withdrawal from the drc . we also appre…	thank you , mr . president . and thank you , high representative borrell , for your briefing and participation today . mr . president . <GPE> <GPE> <GPE> is grateful for the <PERSON> ’s contributions to international peace and security , including through partnership and cooperation with <ORG> <ORG> <ORG> . the <PERSON> has proven a reliable partner with the <ORG> in responding to threats to inte…	40
tensor(320)	0	0	1	0.78248	thank you , madam president . thank you , special representative bathily , for your briefing on the situation in <GPE> . we welcome your strong leadership , and we fully support the proposed elections - enabling mechanism as you outlined in your remarks . <GPE> <GPE> <GPE> is 100 percent committed to helping you succeed . the status quo in <GPE> is not stable , with heightened risks of partition …	mr . president , the latest escalation of conflicts between <GPE> and <GPE> has caused massive civilian casualties and humanitarian disasters , with its spillover effects impacting regional peace and stability . <GPE> is deeply concerned about this . we condemn all acts that harm civilians and oppose all acts that violate international law . we support the security council in playing a responsibl…	34
tensor(757)	1	0	1	0.647674	madam president , first of all , i wish to thank under - secretary - general <PERSON> <PERSON> and acting executive director <PERSON> <PERSON> for their briefings just now . we appreciate the efforts made and work done by the unoct and cted . we have also listened attentively to the statement of ms . <PERSON> praxl.the briefings just heard and the latest report of the secretary - general fully de…	mr . president , i thank mozambique for holding this important meeting and welcome his excellency president filipe nyusi to preside over the session . i also wish to thank special adviser <PERSON> <PERSON> , envoy <PERSON> <PERSON> and high representative <PERSON> <PERSON> chambas for their <ORG> is a rising continent , a fertile land of hope brimming with vigor and vitality . <NORP> countries an…	9
tensor(343)	0	0	1	0.817425	thank you , madam president . thank you , special envoy pedersen and under - secretary - general griffiths , for your briefings . we would also like to acknowledge and thank the tireless and principled work of the current penholders , ireland and <GPE> . this is the ninth meeting of the security council since the adoption of resolution 2642 in july – six briefings and three iids – where <ORG> lea…	madam president , i thank algeria for the initiative to convene this meeting and thank usg martin griffiths for his briefing.more than three months have passed since the outbreak of this round of the <NORP> - palestinian conflict . the flames of war are still raging , and the humanitarian disaster is still intensifying . in the face of repeated violations of international law and international hu…	97
tensor(851)	1	1	0	0.689538	i thank under - secretary - general <PERSON> <PERSON> , acting executive director <PERSON> <PERSON> , and mr . <PERSON> ewi for their briefings , and commend the <ORG> office of counter - terrorism ( unoct ) and the counter - terrorism committee executive directorate ( cted ) for their important efforts to advance international counter - terrorism cooperation.the latest report of the secretary - …	thank you , mr . president . and thank you , assistant secretary - general <PERSON> <PERSON> , <ORG> <ORG> <ORG> advisor juma , and especially , dr . <PERSON> <PERSON> for your powerful and poignant briefings on the dire situation <GPE> faces today . let us also take a moment to acknowledge the presence in the room of the representative of <GPE> , as well as so many representatives of member stat…	64
tensor(495)	1	1	0	0.814985	president , i thank <GPE> for requesting this meeting , and welcome the presence of prime minister <PERSON> <PERSON> of <GPE> . i also thank secretary - general guterres for his briefing , which reminds us of the gravity of the current situation . the <NORP> people have just experienced the bloodiest week in decades . thousands of communications devices were detonated simultaneously via remote co…	mr . president , the latest escalation of conflicts between <GPE> and <GPE> has caused massive civilian casualties and humanitarian disasters , with its spillover effects impacting regional peace and stability . <GPE> is deeply concerned about this . we condemn all acts that harm civilians and oppose all acts that violate international law . we support the security council in playing a responsibl…	30
tensor(839)	1	1	0	0.734306	madam president , i thank special representative <PERSON> <PERSON> , acting special representative <PERSON> <PERSON> , and special representative annette weber for their briefings . i welcome the participation of the permanent representative of somalia at today ’s meeting . in may this year , somalia successfully concluded its election and saw a stable transition of power . this has created a con…	mr . president , i would like to begin by expressing my deep condolences on the tragic death of foreign minister <PERSON> <PERSON> <PERSON> <PERSON> . during his lifetime , foreign minister <PERSON> <PERSON> <PERSON> actively campaigned for the promotion of peace and security in <LOC> , making valuable contributions to the maintenance of world peace . his tragic passing is a great loss to the peo…	68
tensor(689)	1	1	0	0.801507	madam president , i thank assistant secretary - general <PERSON> <PERSON> <PERSON> <PERSON> and director <PERSON> <PERSON> for their briefings , and welcome the permanent representative of <GPE> to today 's meeting . the armed conflict in <GPE> has been going on for nearly four months , marked by increasing civilian casualties and worsening humanitarian situation . as a good friend and partner of…	madam president , i thank algeria for the initiative to convene this meeting and thank usg martin griffiths for his briefing.more than three months have passed since the outbreak of this round of the <NORP> - palestinian conflict . the flames of war are still raging , and the humanitarian disaster is still intensifying . in the face of repeated violations of international law and international hu…	53
tensor(171)	0	0	1	0.80895	thank you , mr . president , and thank you , special envoy pedersen and director doughten for your sobering briefings . as 2023 comes to a close , the <NORP> political process remains frustratingly blocked , and the <NORP> people are suffering greatly . this council continues to rightly discuss the political and humanitarian files each month , yet we have few results to show for our work . for mo…	<ORG> <ORG> <ORG> , thank you for convening us and secretary - general guterres , thank you for your briefing today . in november , i visited <ORG> <ORG> and i saw the <ORG> and humanitarian partners ’ lifesaving work in action . subsequent to that visit , <GPE> <GPE> <GPE> facilitated an extended humanitarian pause , during which hostages were reunited with their loved ones and more aid got into…	29
tensor(531)	1	0	1	0.813952	president , i thank secretary - general <PERSON> <PERSON> for the statement and commissioner - general philippe lazzarini for the briefing . more than nine months into the conflict , <GPE> is trapped in an unprecedented humanitarian disaster . humanitarian assistance has been a beacon of hope , and <ORG> , as the main pillar of the humanitarian assistance in <GPE> , has been steadfast in its oper…	<ORG> <ORG> <ORG> , thank you for convening us and secretary - general guterres , thank you for your briefing today . in november , i visited <ORG> <ORG> and i saw the <ORG> and humanitarian partners ’ lifesaving work in action . subsequent to that visit , <GPE> <GPE> <GPE> facilitated an extended humanitarian pause , during which hostages were reunited with their loved ones and more aid got into…	1
tensor(745)	1	1	0	0.673999	madam president , i welcome you presiding over today ’s meeting , and i thank executive director <PERSON> <PERSON> , president <PERSON> <PERSON> <PERSON> , and special envoy <PERSON> <PERSON> for the briefings . it is my pleasure to attend today ’s security council meeting as the vice chairperson of <ORG> <ORG> <ORG> <ORG> on children and women under <ORG> <ORG> <ORG> <ORG> <ORG> <ORG> <ORG> <ORG…	president , i thank special coordinator tor wennesland for the briefing . over the past 13 months , the conflict in <GPE> and the situation in <LOC> <LOC> <LOC> have continued to take the most prominent place on the security council 's agenda . we considered the issue frequently , yet the situation continued to worsen . we adopted resolutions requesting an immediate ceasefire , yet a ceasefire re…	30
tensor(380)	0	0	1	0.725282	thank you , mr . president , and thank you special envoy xia for your informative briefing to the council . i also wish to welcome to this meeting the representatives from <GPE> <GPE> , <GPE> , <GPE> , and the drc . the <ORG> regional strategy for the great lakes is an important means of bringing peace to the region . and we appreciate the special envoy ’s use of his good offices to generate inte…	thank you , mr . president . and thank you , high representative borrell , for your briefing and participation today . mr . president . <GPE> <GPE> <GPE> is grateful for the <PERSON> ’s contributions to international peace and security , including through partnership and cooperation with <ORG> <ORG> <ORG> . the <PERSON> has proven a reliable partner with the <ORG> in responding to threats to inte…	29
tensor(635)	1	1	0	0.806793	mr . president , the repeatedly postponed council vote today has received extensive attention by all over the past few days . in order to maximize consensus , the uae delegation made tireless efforts and resubmitted their draft resolution late last night . we welcome the adoption of this draft resolution that was put to vote just now . for reasons known to all , this draft resolution has made qui…	<ORG> <ORG> <ORG> , thank you for convening us and secretary - general guterres , thank you for your briefing today . in november , i visited <ORG> <ORG> and i saw the <ORG> and humanitarian partners ’ lifesaving work in action . subsequent to that visit , <GPE> <GPE> <GPE> facilitated an extended humanitarian pause , during which hostages were reunited with their loved ones and more aid got into…	8
tensor(618)	1	1	0	0.811629	madam president , i thank <GPE> , <GPE> , <GPE> , and <GPE> for their initiative to convene today ’s meeting . i also thank the three briefers for their briefings . the <ORG> and humanitarian agencies have played an important role in easing the humanitarian disaster in <GPE> , which <GPE> fully recognizes and supports . over four months since the outbreak of the conflict in <GPE> , nearly 30,000 …	<ORG> <ORG> <ORG> , thank you for convening us and secretary - general guterres , thank you for your briefing today . in november , i visited <ORG> <ORG> and i saw the <ORG> and humanitarian partners ’ lifesaving work in action . subsequent to that visit , <GPE> <GPE> <GPE> facilitated an extended humanitarian pause , during which hostages were reunited with their loved ones and more aid got into…	11
tensor(403)	0	0	1	0.815639	thank you , mr . president and let me thank deputy special envoy rochdi and under - secretary - general griffiths , for your briefings . i also deeply appreciate the briefing from mazen darwish . <PERSON> , your advocacy to promote freedom of expression and dialogue in <GPE> is admirable – and an important reminder for all of us . the <NORP> center for media and freedom of expression holds the di…	<ORG> <ORG> <ORG> , thank you for convening us and secretary - general guterres , thank you for your briefing today . in november , i visited <ORG> <ORG> and i saw the <ORG> and humanitarian partners ’ lifesaving work in action . subsequent to that visit , <GPE> <GPE> <GPE> facilitated an extended humanitarian pause , during which hostages were reunited with their loved ones and more aid got into…	71
tensor(302)	0	1	0	0.743456	thank you , mr . president . i apologize for taking the floor , but i need to respond to some charges that were leveled against <GPE> <GPE> <GPE> by the representative <GPE> <GPE> <GPE> . frankly , there are too many ridiculous charges to respond to . <GPE> has totally distorted the facts surrounding the unfortunate demise of several treaties ; but i will address just a couple of issues that i th…	president , i thank acting under - secretary - general <PERSON> <PERSON> for her briefing . the continued fighting in <GPE> has resulted in an increasingly dire humanitarian situation and the constant risks of spillover effects . the prolonged conflict has brought significant sufferings to civilians on both sides and given rise to a serious humanitarian crisis . the continuation of war will only …	57
tensor(128)	0	1	0	0.802734	thank you , mr . president . and thank you for your briefing , special coordinator wennesland . yesterday , we abstained on a <ORG> <ORG> <ORG> resolution calling for a ceasefire in <GPE> until the end of ramadan and the release of all hostages . we have been clear and consistent in our support for a ceasefire as part of a hostage deal . because the final text did not have key language we think i…	madam president , i thank algeria for the initiative to convene this meeting and thank usg martin griffiths for his briefing.more than three months have passed since the outbreak of this round of the <NORP> - palestinian conflict . the flames of war are still raging , and the humanitarian disaster is still intensifying . in the face of repeated violations of international law and international hu…	33
tensor(6)	0	1	0	0.816838	thank you , foreign secretary lammy . thank you for your remarks , and for bringing us together today . i welcome ministers participating in this important meeting today . and i thank special coordinator wennesland for his briefing . colleagues , i wo n’t mince words : the situation in <LOC> <LOC> <LOC> requires an urgent diplomatic solution . for more than a year , we have seen devastating – dev…	mr . president , the latest escalation of conflicts between <GPE> and <GPE> has caused massive civilian casualties and humanitarian disasters , with its spillover effects impacting regional peace and stability . <GPE> is deeply concerned about this . we condemn all acts that harm civilians and oppose all acts that violate international law . we support the security council in playing a responsibl…	24
tensor(508)	1	1	0	0.748915	president , i wish to thank mr . <PERSON> ebo for his briefing . as the crisis in <GPE> continues unabated , large quantities of weapons and ammunition are flowing into the battlefield in more variety and scope with greater lethality and destruction power , leading to growing risks of loss and proliferation of weapons . such a situation is deeply worrying . there are no simple solutions to comple…	president , i thank special coordinator tor wennesland for the briefing . over the past 13 months , the conflict in <GPE> and the situation in <LOC> <LOC> <LOC> have continued to take the most prominent place on the security council 's agenda . we considered the issue frequently , yet the situation continued to worsen . we adopted resolutions requesting an immediate ceasefire , yet a ceasefire re…	1
tensor(259)	0	0	1	0.788404	thank you , madam president . let me take this opportunity to thank the uae for its effective stewardship of the council in june , and welcome the <GPE> presidency for the month of july . thank you very much , special representative gamba , deputy executive director abdi , and especially to our civil society briefer ms . <PERSON> for bringing your voice from the frontlines of this important issue…	mr . president , the latest escalation of conflicts between <GPE> and <GPE> has caused massive civilian casualties and humanitarian disasters , with its spillover effects impacting regional peace and stability . <GPE> is deeply concerned about this . we condemn all acts that harm civilians and oppose all acts that violate international law . we support the security council in playing a responsibl…	13
tensor(155)	0	0	1	0.757628	thank you , madam president . i would like to thank assistant secretary - general jenča for his briefing , and for attempting to ground the significant mis and disinformation <GPE> <GPE> <GPE> has advanced in its efforts to rewrite history . the deaths <GPE> is lamenting are a direct consequence of its flagrant violation of the <ORG> charter after it invaded a sovereign nation . the so - called “…	president , i thank special coordinator tor wennesland for the briefing . over the past 13 months , the conflict in <GPE> and the situation in <LOC> <LOC> <LOC> have continued to take the most prominent place on the security council 's agenda . we considered the issue frequently , yet the situation continued to worsen . we adopted resolutions requesting an immediate ceasefire , yet a ceasefire re…	64
tensor(227)	0	0	1	0.703571	thank you , mr . president . as this is the first meeting of the month , i would like to congratulate you on your presidency and wish you a very productive september . and we thank you for convening this important debate . <GPE> <GPE> <GPE> welcomes this annual opportunity to hear views of <ORG> members about what aspects of the council ’s working methods serve us well , and where there are areas…	mr . president , i thank mozambique for holding this important meeting and welcome his excellency president filipe nyusi to preside over the session . i also wish to thank special adviser <PERSON> <PERSON> , envoy <PERSON> <PERSON> and high representative <PERSON> <PERSON> chambas for their <ORG> is a rising continent , a fertile land of hope brimming with vigor and vitality . <NORP> countries an…	21
tensor(359)	0	1	0	0.812225	thank you , madam president . and thank you , special envoy pedersen and under - secretary - general griffiths , for your briefings . today , i would like to focus my remarks on four pressing challenges in <GPE> : the stalled effort to reach a political solution , the need for a nationwide ceasefire , the acute humanitarian crisis , and the urgency of renewing the cross - border mandate . first ,…	madam president , i thank algeria for the initiative to convene this meeting and thank usg martin griffiths for his briefing.more than three months have passed since the outbreak of this round of the <NORP> - palestinian conflict . the flames of war are still raging , and the humanitarian disaster is still intensifying . in the face of repeated violations of international law and international hu…	82
tensor(675)	1	1	0	0.735817	mr . president , i thank the briefers for their briefings . with <ORG> <ORG> <ORG> dragging on , the situation on the ground is still tense and the spillover effect continues to spread . a large number of weapons and ammunition continue to flow into the battlefield with expanding variety and scope of weapons , and these weapons are becoming more lethal as well . this has exacerbated the cruelty ,…	president , i thank special coordinator tor wennesland for the briefing . over the past 13 months , the conflict in <GPE> and the situation in <LOC> <LOC> <LOC> have continued to take the most prominent place on the security council 's agenda . we considered the issue frequently , yet the situation continued to worsen . we adopted resolutions requesting an immediate ceasefire , yet a ceasefire re…	24
tensor(560)	1	1	0	0.695871	president , please allow me to begin by congratulating the republic of <GPE> on assuming the council ’s presidency for the month of june . the <NORP> delegation will render its full support to you and your colleagues . i also wish to applaud mozambique for conducting and completing its presidency with flying colors last month . i thank acting special adviser ms . <PERSON> peyro - llopis for her b…	mr . president , i thank mozambique for holding this important meeting and welcome his excellency president filipe nyusi to preside over the session . i also wish to thank special adviser <PERSON> <PERSON> , envoy <PERSON> <PERSON> and high representative <PERSON> <PERSON> chambas for their <ORG> is a rising continent , a fertile land of hope brimming with vigor and vitality . <NORP> countries an…	71
tensor(368)	0	0	1	0.783604	thank you , special representative bathily , for your update on the current situation in <GPE> . we welcome your efforts to engage all parties to reach agreement on a constitutional framework for presidential and parliamentary elections and a timeline for a vote . we call on all <NORP> leaders to meaningfully participate in a process that leads libya to free and fair elections as soon as possible…	mr . president , the latest escalation of conflicts between <GPE> and <GPE> has caused massive civilian casualties and humanitarian disasters , with its spillover effects impacting regional peace and stability . <GPE> is deeply concerned about this . we condemn all acts that harm civilians and oppose all acts that violate international law . we support the security council in playing a responsibl…	16
tensor(404)	0	0	1	0.808667	thank you , srsg perthes for your comprehensive briefing . we commend you and your team for supporting the people of <GPE> and their aspirations to restore a civilian - led transition to democracy . <GPE> <GPE> <GPE> continues to fully support the collaborative efforts of the <ORG> integrated transition assistance mission in <GPE> ( unitams ) , <ORG> <ORG> <ORG> , and the inter - governmental aut…	madam president , i thank algeria for the initiative to convene this meeting and thank usg martin griffiths for his briefing.more than three months have passed since the outbreak of this round of the <NORP> - palestinian conflict . the flames of war are still raging , and the humanitarian disaster is still intensifying . in the face of repeated violations of international law and international hu…	31
tensor(93)	0	1	0	0.713438	thank you , mr . president , and i wish to thank secretary - general guterres and commissioner bankole for their briefings . and thank you , mr . president , to mozambique for organizing this important debate on <LOC> ’s role in addressing global security and development challenges . <NORP> governments , institutions , and people play a crucial role in advancing global priorities . <GPE> <GPE> <G…	mr . president , i would like to begin by expressing my deep condolences on the tragic death of foreign minister <PERSON> <PERSON> <PERSON> <PERSON> . during his lifetime , foreign minister <PERSON> <PERSON> <PERSON> actively campaigned for the promotion of peace and security in <LOC> , making valuable contributions to the maintenance of world peace . his tragic passing is a great loss to the peo…	20
tensor(433)	0	0	1	0.737426	colleagues , i ’ll be brief since we ’ve already sat through this same meeting multiple times already and <GPE> continues to abuse its council seat to hold meetings that waste our time and attention . let ’s be clear on what this meeting is and is not . it is not a serious attempt to hold a discussion on neo - nazism and violent extremism . it is a cynical attempt by <GPE> to use the council as a…	president , i thank special coordinator tor wennesland for the briefing . over the past 13 months , the conflict in <GPE> and the situation in <LOC> <LOC> <LOC> have continued to take the most prominent place on the security council 's agenda . we considered the issue frequently , yet the situation continued to worsen . we adopted resolutions requesting an immediate ceasefire , yet a ceasefire re…	100
tensor(68)	0	0	1	0.70312	thank you , mr . president . and thank you , srsg rugwabiza , for your informative briefing , which illustrates the critical role minusca plays in supporting peace and security in the central african republic . let me also welcome minister baipo - temon to this meeting . first , i would like to underscore <GPE> <GPE> <GPE> ’ deep appreciation to the srsg , mission leadership , <PERSON> staff , an…	mr . president , i thank mozambique for holding this important meeting and welcome his excellency president filipe nyusi to preside over the session . i also wish to thank special adviser <PERSON> <PERSON> , envoy <PERSON> <PERSON> and high representative <PERSON> <PERSON> chambas for their <ORG> is a rising continent , a fertile land of hope brimming with vigor and vitality . <NORP> countries an…	8
tensor(124)	0	1	0	0.780782	thank you , madam president . and thank you , assistant secretary - general <PERSON> and director doughten for your briefings . i also wish to thank <GPE> <GPE> <GPE> for requesting this open session on the worsening crisis that the <GPE> military is imposing on the people of <GPE> . i also welcome the representatives of bangladesh , <GPE> , and <GPE> to this meeting . madam president . we condem…	mr . president , the latest escalation of conflicts between <GPE> and <GPE> has caused massive civilian casualties and humanitarian disasters , with its spillover effects impacting regional peace and stability . <GPE> is deeply concerned about this . we condemn all acts that harm civilians and oppose all acts that violate international law . we support the security council in playing a responsibl…	36
tensor(467)	1	1	0	0.785981	president , i thank special representative <PERSON> <PERSON> for his briefing . i have also heard the statement by the representative of the civil society . i welcome the presence of the representatives of <LOC> <LOC> and <GPE> at today ’s meeting . in connection with the secretary - general ’s report , i wish to make the following points . first , we must continue to support <LOC> <LOC> in advan…	president , i thank senior coordinator sigrid kaag and executive director <PERSON> <PERSON> <PERSON> for their briefings . <GPE> commend the senior coordinator and humanitarian agencies for their efforts to expand humanitarian deliveries to <GPE> since over the past nine months . we support ms . <PERSON> ’s continued reporting to the security council . as we have heard from the briefers , despite…	59
tensor(251)	0	0	1	0.734925	good . thank you , <PERSON> <PERSON> , and i thank your country ’s leadership on preventing conflict - related sexual violence and providing this incredible opportunity for us today . and in particular , for you sharing your experiences in dealing with this issue . i also want to thank today ’s civil society briefers for their powerful messages , and special representative patten for her compelli…	president , i thank special coordinator tor wennesland for the briefing . over the past 13 months , the conflict in <GPE> and the situation in <LOC> <LOC> <LOC> have continued to take the most prominent place on the security council 's agenda . we considered the issue frequently , yet the situation continued to worsen . we adopted resolutions requesting an immediate ceasefire , yet a ceasefire re…	54
tensor(706)	1	0	1	0.743482	mr . president , i would like to start by thanking you for convening this emergency meeting . i also thank under - secretary - general <PERSON> <PERSON> for his briefing . the protection of civilians and critical civilian facilities in armed conflict is an important principle enshrined in international humanitarian law . we express our grave concerns over the destruction in the kakhovka hydroelec…	president , i thank special coordinator tor wennesland for the briefing . over the past 13 months , the conflict in <GPE> and the situation in <LOC> <LOC> <LOC> have continued to take the most prominent place on the security council 's agenda . we considered the issue frequently , yet the situation continued to worsen . we adopted resolutions requesting an immediate ceasefire , yet a ceasefire re…	100
tensor(53)	0	0	1	0.822496	thank you . thank you , special envoy pedersen and ocha director <PERSON> for your briefings . colleagues . despite the best efforts of the special envoy and his office , another month has passed without any breakthroughs on convening the constitutional committee or achieving progress on a political process or on any other facet of <ORG> <ORG> <ORG> resolution 2254 . as <GPE> and the <NORP> regim…	mr . president , the latest escalation of conflicts between <GPE> and <GPE> has caused massive civilian casualties and humanitarian disasters , with its spillover effects impacting regional peace and stability . <GPE> is deeply concerned about this . we condemn all acts that harm civilians and oppose all acts that violate international law . we support the security council in playing a responsibl…	65
tensor(312)	0	0	1	0.739977	thank you , mr . president . and thank you , under - secretary - general griffiths for your thorough briefing and for the <ORG> ’s efforts to secure an extension of the black sea grain initiative . colleagues , as under - secretary - general griffiths clearly outlined , as long as <GPE> continues to <PERSON> <PERSON> ’s ports , the world needs the black sea grain initiative . the black sea grain …	president , i thank special coordinator tor wennesland for the briefing . over the past 13 months , the conflict in <GPE> and the situation in <LOC> <LOC> <LOC> have continued to take the most prominent place on the security council 's agenda . we considered the issue frequently , yet the situation continued to worsen . we adopted resolutions requesting an immediate ceasefire , yet a ceasefire re…	68
tensor(131)	0	1	0	0.81383	thank you , mr . president . and let me start by thanking our briefers : director wosornu , deputy director - general martina , and deputy executive director skau for briefing the council on the humanitarian crisis caused by this senseless and brutal conflict . i look forward to the statement of <GPE> ’s pr , who has joined us today . put plainly , the people of <GPE> need full , unhindered human…	madam president , i thank algeria for the initiative to convene this meeting and thank usg martin griffiths for his briefing.more than three months have passed since the outbreak of this round of the <NORP> - palestinian conflict . the flames of war are still raging , and the humanitarian disaster is still intensifying . in the face of repeated violations of international law and international hu…	42
tensor(150)	0	1	0	0.742279	thank you , madam president . and thank you , srsg rugwabiza , for your comprehensive briefing . your report clearly demonstrates the essential role minusca serves in protecting civilians and providing stability for the central african republic . today , i will address three key themes : <PERSON> ’s contributions to peace and security , the need for the mission to operate free of obstruction , an…	thank you very much , mr . president . we thank malta for organizing this timely meeting on cooperation between <ORG> <ORG> <ORG> and <ORG> <ORG> <ORG> . and high representative borrell , thank you for your informative briefing today . on behalf of <GPE> <GPE> <GPE> , i want to express my deep appreciation for <ORG> <ORG> <ORG> ’s invaluable contributions to international peace and security acros…	8
tensor(142)	0	1	0	0.793643	thank you , mister president . and i want to thank the secretary - general for his briefing to the council on this grim and brutal conflict . let me also welcome the permanent representative of <GPE> to this meeting . as the report notes , it has been eleven months , and the conflict in <GPE> shows no sign of relenting , fueling a catastrophic humanitarian crisis . <GPE> <GPE> <GPE> condemns in t…	madam president , i thank algeria for the initiative to convene this meeting and thank usg martin griffiths for his briefing.more than three months have passed since the outbreak of this round of the <NORP> - palestinian conflict . the flames of war are still raging , and the humanitarian disaster is still intensifying . in the face of repeated violations of international law and international hu…	18
tensor(779)	1	1	0	0.817487	madam president , i thank special envoy geir pedersen and under - secretary - general <PERSON> <PERSON> for their briefings.for some time now , the security situation in <GPE> has been turbulent . türkiye has repeatedly pounded northern <GPE> with airstrikes and artillery shelling , and continues to threaten to launch ground actions . <GPE> has frequently attacked targets within the <NORP> territ…	mr . president , the latest escalation of conflicts between <GPE> and <GPE> has caused massive civilian casualties and humanitarian disasters , with its spillover effects impacting regional peace and stability . <GPE> is deeply concerned about this . we condemn all acts that harm civilians and oppose all acts that violate international law . we support the security council in playing a responsibl…	32
tensor(384)	0	1	0	0.678768	thank you very much , mr . president . and let me thank gabon for hosting this very important debate . the large number of speakers that we have on our agenda today reflects the high - priority that we all give this issue . i also want to thank deputy - secretary - general mohammed for her strong support and for her presence with us today . <ORG> women executive director bahous , special envoy <P…	madam president , i thank special representative <PERSON> <PERSON> for his briefing . i welcome the presence of permanent representative of <LOC> <LOC> at today ’s meeting . i have also listened attentively to the statement made by ms . <PERSON> riziq . the political transition in <LOC> <LOC> has entered a new and important stage . last month , the signatories to the revitalized agreement agreed …	10
tensor(51)	0	0	1	0.815	thank you . and thank you , deputy commissioner - general demeo and deputy special coordinator hadi for the continued work of your teams to alleviate the dire humanitarian situation in <GPE> . the confirmation of vaccine - derived poliovirus in <GPE> is worrisome and underscores the need for urgent action to address the significant and growing health risks to the population of <GPE> . the fightin…	<ORG> <ORG> <ORG> , thank you for convening us and secretary - general guterres , thank you for your briefing today . in november , i visited <ORG> <ORG> and i saw the <ORG> and humanitarian partners ’ lifesaving work in action . subsequent to that visit , <GPE> <GPE> <GPE> facilitated an extended humanitarian pause , during which hostages were reunited with their loved ones and more aid got into…	45
tensor(90)	0	0	1	0.804032	thank you very much . and i want start by thanking <GPE> <GPE> <GPE> for bringing us together . and <PERSON> <PERSON> , unicef ’s emergency operations director , i want to thank you for your briefing on the dire crisis in <GPE> . this is a crisis that has been exacerbated by the military coup in february of 2021 and the regime ’s brutal actions that have followed . colleagues , the situation in <…	madam president , i thank algeria for the initiative to convene this meeting and thank usg martin griffiths for his briefing.more than three months have passed since the outbreak of this round of the <NORP> - palestinian conflict . the flames of war are still raging , and the humanitarian disaster is still intensifying . in the face of repeated violations of international law and international hu…	50
tensor(802)	1	1	0	0.754923	mr . president , in october this year , the general elections were held in <GPE> <GPE> herzegovina which was peaceful a smooth . the post - election political situation remained stable , and the relevant disputes were properly resolved within the legal framework . this demonstrates the capability , willingness and determination of the people of <GPE> <GPE> <GPE> to maintain political stability an…	president , i thank special coordinator tor wennesland for the briefing . over the past 13 months , the conflict in <GPE> and the situation in <LOC> <LOC> <LOC> have continued to take the most prominent place on the security council 's agenda . we considered the issue frequently , yet the situation continued to worsen . we adopted resolutions requesting an immediate ceasefire , yet a ceasefire re…	53
tensor(552)	1	1	0	0.741377	president , i thank high representative <PERSON> for her briefing . the crisis in <GPE> is still dragging on . the constant flow of weapons and ammunition into the battlefield will only exacerbate the crisis , result in more casualties , and increase the risk of weapons being unaccounted for and their proliferation . complex issues can never find simple solutions . weapons might help end the war …	president , i wish to thank deputy special envoy najat rochdi and director <PERSON> <PERSON> for their briefings . over the past month , <GPE> has continued to carry out air strikes against <GPE> , causing heavy casualties . the actions by <GPE> gravely violate the sovereignty and territorial integrity of <GPE> . <GPE> expresses its strong condemnation . such actions must cease immediately . the …	36
tensor(791)	1	0	1	0.735761	mr . <PERSON> , at present , the ongoing conflict in <GPE> has led to constant attacks on civilian facilities and the steady rise of civilian casualties and displaced persons , which is a very worrying development . there is no winner in conflicts and wars . dialogue and negotiation are the only way forward . the parties concerned should start direct engagements and resume diplomatic negotiations…	president , i thank acting under - secretary - general <PERSON> <PERSON> for her briefing . the continued fighting in <GPE> has resulted in an increasingly dire humanitarian situation and the constant risks of spillover effects . the prolonged conflict has brought significant sufferings to civilians on both sides and given rise to a serious humanitarian crisis . the continuation of war will only …	51
tensor(788)	1	1	0	0.788304	madam president , i thank special representative volker perthes for his briefing , and welcome the permanent representative of <GPE> to today ’s meeting.china welcomes the signing by <NORP> parties of the political framework agreement last monday , which marks an encouraging step for sudan to break the political impasse and restore political transition . we appreciate the coordinating role played…	madam president , i thank algeria for the initiative to convene this meeting and thank usg martin griffiths for his briefing.more than three months have passed since the outbreak of this round of the <NORP> - palestinian conflict . the flames of war are still raging , and the humanitarian disaster is still intensifying . in the face of repeated violations of international law and international hu…	51
tensor(894)	1	1	0	0.791224	mr . president , i wish to start by expressing our deepest condolences to the government and people of uae on the passing of the president . i also pass my condolences to my uae colleagues . i have listened carefully to the briefing by mr . <PERSON> , deputy to the high representative for disarmament affairs . on the question of weapons of mass destruction and biosecurity , <GPE> ’s position has …	mr . president , the latest escalation of conflicts between <GPE> and <GPE> has caused massive civilian casualties and humanitarian disasters , with its spillover effects impacting regional peace and stability . <GPE> is deeply concerned about this . we condemn all acts that harm civilians and oppose all acts that violate international law . we support the security council in playing a responsibl…	33
tensor(322)	0	0	1	0.751763	thank you very much , madam president . and let me thank deputy special representative gbeho , special representative souef , as well as executive director ms . <PERSON> , for your briefings and your insightful presentations today . i would also like to welcome the somali pr ’s presence in the room today . last month , i had the opportunity to visit somalia to review the humanitarian , stability …	madam president , i thank algeria for the initiative to convene this meeting and thank usg martin griffiths for his briefing.more than three months have passed since the outbreak of this round of the <NORP> - palestinian conflict . the flames of war are still raging , and the humanitarian disaster is still intensifying . in the face of repeated violations of international law and international hu…	24
tensor(216)	0	0	1	0.820101	thank you , mr . president . and thank you , special coordinator wennesland , for your briefing . colleagues , <GPE> <GPE> <GPE> continues to believe <NORP> and <NORP> alike deserve equal measures of security , prosperity , and freedom . we are committed to a two - state solution and will continue to pursue steps aimed at promoting a comprehensive , just , and lasting peace between <NORP> and <NO…	mr . president , the latest escalation of conflicts between <GPE> and <GPE> has caused massive civilian casualties and humanitarian disasters , with its spillover effects impacting regional peace and stability . <GPE> is deeply concerned about this . we condemn all acts that harm civilians and oppose all acts that violate international law . we support the security council in playing a responsibl…	19
tensor(571)	1	1	0	0.793703	president , i have listened attentively to the briefing by prosecutor <PERSON> <PERSON> . i welcome the presence of the permanent representative of <GPE> at today ’s meeting . <GPE> ’s position on the icc ’s work in <GPE> remains unchanged . the case currently before the icc was referred to the court in 2011 . we take note of the roadmap for completion of the investigation phase outlined by the p…	madam president , i thank algeria for the initiative to convene this meeting and thank usg martin griffiths for his briefing.more than three months have passed since the outbreak of this round of the <NORP> - palestinian conflict . the flames of war are still raging , and the humanitarian disaster is still intensifying . in the face of repeated violations of international law and international hu…	66
tensor(432)	0	0	1	0.695097	thank you , mr . president . srsg ruiz massieu , thank you for your briefing , for your report , and for the work of you and your team . the <ORG> verification mission in <GPE> ’s role in supporting peace and reconciliation in <GPE> has been and remains essential . vice president and foreign minister <PERSON> <PERSON> <PERSON> , as always , we welcome your presence in the council today . father d…	madam president , i thank special representative <PERSON> <PERSON> for his briefing . i welcome the presence of permanent representative of <LOC> <LOC> at today ’s meeting . i have also listened attentively to the statement made by ms . <PERSON> riziq . the political transition in <LOC> <LOC> has entered a new and important stage . last month , the signatories to the revitalized agreement agreed …	66
tensor(267)	0	1	0	0.708292	thank you , madam president , and thank you to our distinguished guests for their excellent and informative briefings . we congratulate member states on progress made towards implementation of the yaoundé architecture during the ten years since its creation . as we celebrate the 10th anniversary of the yaoundé code of conduct , we look to the yaoundé architecture as an important example of region…	mr . president , i thank mozambique for holding this important meeting and welcome his excellency president filipe nyusi to preside over the session . i also wish to thank special adviser <PERSON> <PERSON> , envoy <PERSON> <PERSON> and high representative <PERSON> <PERSON> chambas for their <ORG> is a rising continent , a fertile land of hope brimming with vigor and vitality . <NORP> countries an…	17
tensor(834)	1	1	0	0.805945	mr . president , i thank deputy special envoy najat rochdi and under - secretary - general <PERSON> <PERSON> for the briefings . i have listened carefully to the statement delivered by mr . <PERSON> <NORP> - led and <NORP> - owned political process is the only way to resolve the <NORP> issue . <GPE> welcomes the sustained efforts of the special envoy and his team to promote the political process …	<ORG> <ORG> <ORG> , thank you for convening us and secretary - general guterres , thank you for your briefing today . in november , i visited <ORG> <ORG> and i saw the <ORG> and humanitarian partners ’ lifesaving work in action . subsequent to that visit , <GPE> <GPE> <GPE> facilitated an extended humanitarian pause , during which hostages were reunited with their loved ones and more aid got into…	5
tensor(653)	1	1	0	0.691565	dear colleagues . i would like to thank secretary - general <PERSON> <PERSON> , president <PERSON> <PERSON> , and professor <PERSON> <PERSON> for their briefings . your insights are truly enlightening . i would also like to extend a warm welcome to the representatives of member states participating in today 's meeting . peace , development , and human rights are the three pillars of <ORG> <ORG> <…	mr . president , i thank special representative abdou abarry for his briefing . in light of the secretary - general ’s report . i would like to emphasize the following points . first , regional countries have made enormous effort to maintain political stability and improve national governance . recently , cameroon has been actively implementing the outcomes of it national dialogue and promoting t…	39
tensor(12)	0	0	1	0.761185	thank you , madam president . and thank you mr . <PERSON> for your briefing . after 980 days of <GPE> ’s full - scale invasion of <GPE> , in violation of the <ORG> charter , with all the death and destruction <GPE> has caused , <GPE> is today falsely trying to blame others for its war and for <PERSON> ’s obstinance . <GPE> started this war . <GPE> could end it tomorrow . until it does , <GPE> has…	president , i thank special coordinator tor wennesland for the briefing . over the past 13 months , the conflict in <GPE> and the situation in <LOC> <LOC> <LOC> have continued to take the most prominent place on the security council 's agenda . we considered the issue frequently , yet the situation continued to worsen . we adopted resolutions requesting an immediate ceasefire , yet a ceasefire re…	53
tensor(454)	1	1	0	0.812293	president , i wish to thank deputy special envoy najat rochdi and director <PERSON> <PERSON> for their briefings . over the past month , <GPE> has continued to carry out air strikes against <GPE> , causing heavy casualties . the actions by <GPE> gravely violate the sovereignty and territorial integrity of <GPE> . <GPE> expresses its strong condemnation . such actions must cease immediately . the …	<ORG> <ORG> <ORG> , thank you for convening us and secretary - general guterres , thank you for your briefing today . in november , i visited <ORG> <ORG> and i saw the <ORG> and humanitarian partners ’ lifesaving work in action . subsequent to that visit , <GPE> <GPE> <GPE> facilitated an extended humanitarian pause , during which hostages were reunited with their loved ones and more aid got into…	35
tensor(429)	0	0	1	0.797155	thank you , mr . president . thank you , special representative gamba and executive director <PERSON> , for your briefings . thank you , mr . <PERSON> , for sharing your experiences and insights . it ’s very important for us to hear them . and thank you to <GPE> for hosting this very important debate . this year ’s annual children and armed conflict report provides a sobering snapshot of how conf…	madam president , i thank algeria for the initiative to convene this meeting and thank usg martin griffiths for his briefing.more than three months have passed since the outbreak of this round of the <NORP> - palestinian conflict . the flames of war are still raging , and the humanitarian disaster is still intensifying . in the face of repeated violations of international law and international hu…	63
tensor(409)	0	0	1	0.693428	thank you , mr . president . i would like to thank <GPE> for its successful stewardship of the security council presidency last month and extend warm wishes to <GPE> as it begins its council presidency . given the importance of peacekeeping to international peace and security , this is a fitting meeting with which to begin the month . thank you , undersecretary - secretary - general <PERSON> for …	mr . president , i would like to begin by expressing my deep condolences on the tragic death of foreign minister <PERSON> <PERSON> <PERSON> <PERSON> . during his lifetime , foreign minister <PERSON> <PERSON> <PERSON> actively campaigned for the promotion of peace and security in <LOC> , making valuable contributions to the maintenance of world peace . his tragic passing is a great loss to the peo…	25
tensor(652)	1	1	0	0.745477	i thank assistant secretary - general <PERSON> <PERSON> <PERSON> for his briefing and welcome the permanent representatives of the dprk and the rok at today 's meeting . <GPE> takes note of the satellite launch announced by the dprk on november 22 and of the reactions of parties concerned . <GPE> takes note of the series of launches by the dprk as well as the ongoing military activities of the co…	president , i thank acting under - secretary - general <PERSON> <PERSON> for her briefing . the continued fighting in <GPE> has resulted in an increasingly dire humanitarian situation and the constant risks of spillover effects . the prolonged conflict has brought significant sufferings to civilians on both sides and given rise to a serious humanitarian crisis . the continuation of war will only …	88
tensor(229)	0	0	1	0.721057	let me start by thanking special representative wane , for your briefing and for your leadership during an extremely challenging time for mali and minusma . i also thank ms . <PERSON> for her briefing and recommendations in support of the malian people . i welcome the participation in this meeting of the malian permanent representative . as many of us feared , the transition government ’s decisio…	thank you , mr . president . and thank you , high representative borrell , for your briefing and participation today . mr . president . <GPE> <GPE> <GPE> is grateful for the <PERSON> ’s contributions to international peace and security , including through partnership and cooperation with <ORG> <ORG> <ORG> . the <PERSON> has proven a reliable partner with the <ORG> in responding to threats to inte…	29
tensor(413)	0	1	0	0.791485	thank you , mr . president . thank you , under - secretary - general griffiths and deputy special representative potzel , for your briefings . mr . president , colleagues , i am glad this meeting was called today . not for the reasons the <NORP> requested it , but because the humanitarian situation in <GPE> is grave , as we heard from <ORG> briefers , and requires our attention . flash floods , e…	mr . president , the latest escalation of conflicts between <GPE> and <GPE> has caused massive civilian casualties and humanitarian disasters , with its spillover effects impacting regional peace and stability . <GPE> is deeply concerned about this . we condemn all acts that harm civilians and oppose all acts that violate international law . we support the security council in playing a responsibl…	26
tensor(307)	0	0	1	0.81037	thank you , mr . president , and thank you to special envoy pedersen and to mr . <PERSON> for your helpful , but sobering briefings . the war in <GPE> has entered its 13th year . the toll of this war is unimaginable – hundreds of thousands of people killed and many more injured ; towns , villages , and neighborhoods leveled ; more than 155,000 people unjustly detained and missing ; and more than …	<ORG> <ORG> <ORG> , thank you for convening us and secretary - general guterres , thank you for your briefing today . in november , i visited <ORG> <ORG> and i saw the <ORG> and humanitarian partners ’ lifesaving work in action . subsequent to that visit , <GPE> <GPE> <GPE> facilitated an extended humanitarian pause , during which hostages were reunited with their loved ones and more aid got into…	36
tensor(630)	1	1	0	0.691412	mr . president , i thank special representative <PERSON> <PERSON> simão and ms . <PERSON> <PERSON> <PERSON> théroux - benoni for their briefings.since the last year , the countries of <LOC> <LOC> and the sahel have made considerable efforts to maintain peace and stability in the region . <GPE> is pleased to see that nigeria , <ORG> <ORG> , and cote d'ivoire have successfully completed their elect…	mr . president , i thank mozambique for holding this important meeting and welcome his excellency president filipe nyusi to preside over the session . i also wish to thank special adviser <PERSON> <PERSON> , envoy <PERSON> <PERSON> and high representative <PERSON> <PERSON> chambas for their <ORG> is a rising continent , a fertile land of hope brimming with vigor and vitality . <NORP> countries an…	56
tensor(589)	1	1	0	0.734725	president , i thank the briefers for the briefings.the crisis in <GPE> continues to drag on and the war has already caused too many casualties . to continue the flow of weapons to the battlefield will only exacerbate the risk of worsening the crisis and does not contribute to the de - escalation of the situation , realization of a ceasefire , or an end to the fighting . it is better to end the wa…	president , i thank special coordinator tor wennesland for the briefing . over the past 13 months , the conflict in <GPE> and the situation in <LOC> <LOC> <LOC> have continued to take the most prominent place on the security council 's agenda . we considered the issue frequently , yet the situation continued to worsen . we adopted resolutions requesting an immediate ceasefire , yet a ceasefire re…	48
tensor(764)	1	1	0	0.803698	mr . president , i thank special envoy geir pedersen and deputy director <PERSON> for their <NORP> <NORP> - led and <NORP> - owned political process is the only viable way to resolve the <NORP> issue . <GPE> welcomes the extensive engagement of special envoy pedersen and his team with all stakeholders on the implementation of security council resolution 2254 . we hope that the constitutional comm…	<ORG> <ORG> <ORG> , thank you for convening us and secretary - general guterres , thank you for your briefing today . in november , i visited <ORG> <ORG> and i saw the <ORG> and humanitarian partners ’ lifesaving work in action . subsequent to that visit , <GPE> <GPE> <GPE> facilitated an extended humanitarian pause , during which hostages were reunited with their loved ones and more aid got into…	8
tensor(326)	0	1	0	0.581596	thank you , mr . president . thank you so much for convening today ’s discussion . we truly appreciate your presence here with us today on this very important topic . i also wish to thank the secretary - general guterres , to also thank president korosi and foreign minister <PERSON> , and especially our briefer , ms . <PERSON> , for your thoughts and insights . and i welcome the ministers who are…	dear colleaguesi thank assistant secretary - general <PERSON> <PERSON> <PERSON> <PERSON> for her briefing . i welcome the permanent representative of <GPE> to this meeting.china is deeply saddened by the continued conflict in <GPE> , which has exacerbated the suffering of civilians and the humanitarian crisis . <GPE> has noted that the two parties to the conflict have returned to negotiations in …	33
tensor(442)	0	0	1	0.804942	thank you , mr . <PERSON> . good morning . thank you , special coordinator wennesland , for your briefing . <GPE> <GPE> <GPE> continues to appreciate your tireless efforts to work closely with the parties to reduce tension through dialogue . the current tension on the ground , as you mentioned , is palpable and it is dangerous . <GPE> <GPE> <GPE> has repeatedly registered our outrage over the str…	mr . president , the latest escalation of conflicts between <GPE> and <GPE> has caused massive civilian casualties and humanitarian disasters , with its spillover effects impacting regional peace and stability . <GPE> is deeply concerned about this . we condemn all acts that harm civilians and oppose all acts that violate international law . we support the security council in playing a responsibl…	62
tensor(31)	0	0	1	0.790446	remarks at a <ORG> <ORG> <ORG> meeting on maintenance of international peace and security thank you , mr . president . i would like to thank the directors of <ORG> and iom for their briefings . we appreciate the role of iom and the high commissioner for refugees to help ensure migrants and refugees are treated in accordance with international law . <GPE> <GPE> <GPE> acknowledges the decision of t…	mr . president , the latest escalation of conflicts between <GPE> and <GPE> has caused massive civilian casualties and humanitarian disasters , with its spillover effects impacting regional peace and stability . <GPE> is deeply concerned about this . we condemn all acts that harm civilians and oppose all acts that violate international law . we support the security council in playing a responsibl…	97
tensor(459)	1	1	0	0.736673	president , i thank under - secretary - general rosemary dicarlo for her briefing.the ukraine crisis has been ongoing for 1000 days . the current situation is at a crossroads and a critical juncture indeed , on the one hand , the fighting on the ground is continuing , the humanitarian crisis is worsening , and the spillover effects are intensifying . both parties to the conflict are yet to give u…	thank you , mr . president . and thank you , under - secretary - general dicarlo and director wosornu , for your very important and , i might add , very sobering briefings today . mr . president , as this is the first meeting this year on the impacts of <GPE> ’s full - scale invasion of ukraine , we must not lose sight of the fact that the <ORG> charter gives this council the primary responsibili…	72
tensor(730)	1	1	0	0.753732	mr . president , i thank special representative bintou <PERSON> for her briefing . i also thank the permanent representatives of <GPE> and gabon for their briefings on the council ’s visit . i welcome the presence of the permanent representatives of the drc , <GPE> , and burundi at the meeting . for some time now , the drc government has made active efforts in advancing security sector reform , c…	thank you very much , mr . president . we thank malta for organizing this timely meeting on cooperation between <ORG> <ORG> <ORG> and <ORG> <ORG> <ORG> . and high representative borrell , thank you for your informative briefing today . on behalf of <GPE> <GPE> <GPE> , i want to express my deep appreciation for <ORG> <ORG> <ORG> ’s invaluable contributions to international peace and security acros…	67
tensor(622)	1	1	0	0.812747	madame president , i thank special representative ms . <PERSON> <PERSON> <PERSON> <PERSON> for her briefing , and welcome the representatives of <GPE> and <GPE> to today ’s meeting . during the reporting period , the <NORP> government smoothly completed governorate council elections and took concrete steps to promote economic reform , fight corruption , create jobs and improve public services . <…	mr . president , the latest escalation of conflicts between <GPE> and <GPE> has caused massive civilian casualties and humanitarian disasters , with its spillover effects impacting regional peace and stability . <GPE> is deeply concerned about this . we condemn all acts that harm civilians and oppose all acts that violate international law . we support the security council in playing a responsibl…	23
